# Supplementary material for: The dynamics of GII.4 Norovirus in Ho Chi Minh City, Vietnam
Source: Infect Genet Evol. 2013 Aug;18:335–43. doi: 10.1016/j.meegid.2013.04.014 (PMC4047827; doi:10.1016/j.meegid.2013.04.014)
Supplement: Map — KML file containing the Google map of the most important areas described in this article. [file mmc2.kml]

<?xml version="1.0" encoding="UTF-8"?>
<kml xmlns="http://www.opengis.net/kml/2.2" xmlns:gx="http://www.google.com/kml/ext/2.2" xmlns:kml="http://www.opengis.net/kml/2.2" xmlns:atom="http://www.w3.org/2005/Atom">
<Document>
	<name>NoV_group_1Feb.kml</name>
	<Style id="s_ylw-pushpin">
		<IconStyle>
			<color>ffff0000</color>
			<Icon>
				<href>http://maps.google.com/mapfiles/kml/shapes/dot.png</href>
			</Icon>
			<hotSpot x="0.5" y="0.5" xunits="fraction" yunits="fraction"/>
		</IconStyle>
		<ListStyle>
		</ListStyle>
	</Style>
	<Style id="s_ylw-pushpin_hl">
		<IconStyle>
			<color>ff00ffff</color>
			<scale>1.51667</scale>
			<Icon>
				<href>http://maps.google.com/mapfiles/kml/shapes/star.png</href>
			</Icon>
		</IconStyle>
		<ListStyle>
		</ListStyle>
	</Style>
	<Style id="s_ylw-pushpin0">
		<IconStyle>
			<color>ff0055ff</color>
			<Icon>
				<href>http://maps.google.com/mapfiles/kml/shapes/dot.png</href>
			</Icon>
			<hotSpot x="0.5" y="0.5" xunits="fraction" yunits="fraction"/>
		</IconStyle>
		<ListStyle>
		</ListStyle>
	</Style>
	<StyleMap id="m_ylw-pushpin">
		<Pair>
			<key>normal</key>
			<styleUrl>#s_ylw-pushpin3</styleUrl>
		</Pair>
		<Pair>
			<key>highlight</key>
			<styleUrl>#s_ylw-pushpin_hl</styleUrl>
		</Pair>
	</StyleMap>
	<StyleMap id="m_ylw-pushpin0">
		<Pair>
			<key>normal</key>
			<styleUrl>#s_ylw-pushpin2</styleUrl>
		</Pair>
		<Pair>
			<key>highlight</key>
			<styleUrl>#s_ylw-pushpin_hl3</styleUrl>
		</Pair>
	</StyleMap>
	<Style id="s_ylw-pushpin1">
		<IconStyle>
			<color>ff00aa55</color>
			<Icon>
				<href>http://maps.google.com/mapfiles/kml/shapes/dot.png</href>
			</Icon>
			<hotSpot x="0.5" y="0.5" xunits="fraction" yunits="fraction"/>
		</IconStyle>
		<ListStyle>
		</ListStyle>
	</Style>
	<StyleMap id="m_ylw-pushpin1">
		<Pair>
			<key>normal</key>
			<styleUrl>#s_ylw-pushpin1</styleUrl>
		</Pair>
		<Pair>
			<key>highlight</key>
			<styleUrl>#s_ylw-pushpin_hl1</styleUrl>
		</Pair>
	</StyleMap>
	<Style id="s_ylw-pushpin_hl0">
		<IconStyle>
			<color>ff00ffff</color>
			<scale>1.06364</scale>
			<Icon>
				<href>http://maps.google.com/mapfiles/kml/shapes/square.png</href>
			</Icon>
		</IconStyle>
		<ListStyle>
		</ListStyle>
	</Style>
	<Style id="s_ylw-pushpin_hl1">
		<IconStyle>
			<color>ff00aa55</color>
			<scale>1.18182</scale>
			<Icon>
				<href>http://maps.google.com/mapfiles/kml/shapes/dot.png</href>
			</Icon>
			<hotSpot x="0.5" y="0.5" xunits="fraction" yunits="fraction"/>
		</IconStyle>
		<ListStyle>
		</ListStyle>
	</Style>
	<Style id="s_ylw-pushpin_hl2">
		<IconStyle>
			<color>ff0055ff</color>
			<scale>1.18182</scale>
			<Icon>
				<href>http://maps.google.com/mapfiles/kml/shapes/dot.png</href>
			</Icon>
			<hotSpot x="0.5" y="0.5" xunits="fraction" yunits="fraction"/>
		</IconStyle>
		<ListStyle>
		</ListStyle>
	</Style>
	<Style id="s_ylw-pushpin_hl3">
		<IconStyle>
			<color>ff00ffff</color>
			<scale>1.4</scale>
			<Icon>
				<href>http://maps.google.com/mapfiles/kml/shapes/triangle.png</href>
			</Icon>
		</IconStyle>
		<ListStyle>
		</ListStyle>
	</Style>
	<StyleMap id="m_ylw-pushpin2">
		<Pair>
			<key>normal</key>
			<styleUrl>#s_ylw-pushpin0</styleUrl>
		</Pair>
		<Pair>
			<key>highlight</key>
			<styleUrl>#s_ylw-pushpin_hl2</styleUrl>
		</Pair>
	</StyleMap>
	<StyleMap id="m_ylw-pushpin3">
		<Pair>
			<key>normal</key>
			<styleUrl>#s_ylw-pushpin</styleUrl>
		</Pair>
		<Pair>
			<key>highlight</key>
			<styleUrl>#s_ylw-pushpin_hl4</styleUrl>
		</Pair>
	</StyleMap>
	<Style id="s_ylw-pushpin2">
		<IconStyle>
			<color>ff00ffff</color>
			<scale>1.2</scale>
			<Icon>
				<href>http://maps.google.com/mapfiles/kml/shapes/triangle.png</href>
			</Icon>
		</IconStyle>
		<ListStyle>
		</ListStyle>
	</Style>
	<Style id="s_ylw-pushpin3">
		<IconStyle>
			<color>ff00ffff</color>
			<scale>1.3</scale>
			<Icon>
				<href>http://maps.google.com/mapfiles/kml/shapes/star.png</href>
			</Icon>
		</IconStyle>
		<ListStyle>
		</ListStyle>
	</Style>
	<Style id="s_ylw-pushpin4">
		<IconStyle>
			<color>ff00ffff</color>
			<scale>0.9</scale>
			<Icon>
				<href>http://maps.google.com/mapfiles/kml/shapes/square.png</href>
			</Icon>
		</IconStyle>
		<ListStyle>
		</ListStyle>
	</Style>
	<Style id="s_ylw-pushpin_hl4">
		<IconStyle>
			<color>ffff0000</color>
			<scale>1.18182</scale>
			<Icon>
				<href>http://maps.google.com/mapfiles/kml/shapes/dot.png</href>
			</Icon>
			<hotSpot x="0.5" y="0.5" xunits="fraction" yunits="fraction"/>
		</IconStyle>
		<ListStyle>
		</ListStyle>
	</Style>
	<StyleMap id="m_ylw-pushpin4">
		<Pair>
			<key>normal</key>
			<styleUrl>#s_ylw-pushpin4</styleUrl>
		</Pair>
		<Pair>
			<key>highlight</key>
			<styleUrl>#s_ylw-pushpin_hl0</styleUrl>
		</Pair>
	</StyleMap>
	<Folder>
		<name>NoV</name>
		<open>1</open>
		<Document>
			<name>HCMC_district_borders</name>
			<open>1</open>
			<Style id="shp2kml">
				<IconStyle>
					<color>ffffca95</color>
					<Icon>
						<href>http://www.zonums.com/library/symbols/ge/shp2kml.png</href>
					</Icon>
				</IconStyle>
				<LabelStyle>
					<scale>0</scale>
				</LabelStyle>
				<BalloonStyle>
					<text>$[description]</text>
				</BalloonStyle>
				<LineStyle>
					<color>ff000000</color>
					<width>1.5</width>
				</LineStyle>
				<PolyStyle>
					<color>ffffca95</color>
					<fill>0</fill>
				</PolyStyle>
			</Style>
			<StyleMap id="shp2kml1">
				<Pair>
					<key>normal</key>
					<styleUrl>#shp2kml0</styleUrl>
				</Pair>
				<Pair>
					<key>highlight</key>
					<styleUrl>#shp2kml</styleUrl>
				</Pair>
			</StyleMap>
			<Style id="shp2kml0">
				<IconStyle>
					<color>ffffca95</color>
					<Icon>
						<href>http://www.zonums.com/library/symbols/ge/shp2kml.png</href>
					</Icon>
				</IconStyle>
				<LabelStyle>
					<scale>0</scale>
				</LabelStyle>
				<BalloonStyle>
					<text>$[description]</text>
				</BalloonStyle>
				<LineStyle>
					<color>ff000000</color>
					<width>1.5</width>
				</LineStyle>
				<PolyStyle>
					<color>ffffca95</color>
					<fill>0</fill>
				</PolyStyle>
			</Style>
			<Folder>
				<name>Features</name>
				<Snippet maxLines="2">Legend: Single Symbol</Snippet>
				<Placemark>
					<name>Bình Chánh</name>
					<Snippet maxLines="0"></Snippet>
					<styleUrl>#shp2kml1</styleUrl>
					<Polygon>
						<outerBoundaryIs>
							<LinearRing>
								<coordinates>
									106.544419,10.842776,0 106.545142,10.842571,0 106.545599,10.844375,0 106.547094,10.844207,0 106.550574,10.843717,0 106.552367,10.843456,0 106.552627,10.843418,0 106.55293,10.843353,0 106.55333,10.843381,0 106.55383,10.843484,0 106.554577,10.843409,0 106.555229,10.843294,0 106.556016,10.843294,0 106.556378,10.843381,0 106.556515,10.84359,0 106.556653,10.843627,0 106.556815,10.843627,0 106.55694,10.843529,0 106.557052,10.843418,0 106.557314,10.843208,0 106.557458,10.843249,0 106.558485,10.843772,0 106.559192,10.844045,0 106.560777,10.844432,0 106.562029,10.844689,0 106.562264,10.843753,0 106.562446,10.842936,0 106.562591,10.842646,0 106.562723,10.842448,0 106.562827,10.842052,0 106.562892,10.841657,0 106.562983,10.841327,0 106.564098,10.84069,0 106.564802,10.840449,0 106.565309,10.840684,0 106.565913,10.840994,0 106.567697,10.841909,0 106.569272,10.84273,0 106.571812,10.842572,0 106.575604,10.842474,0 106.57564,10.84171,0 106.575716,10.840894,0 106.576003,10.83976,0 106.576252,10.839101,0 106.576701,10.838467,0 106.577536,10.837699,0 106.577805,10.837309,0 106.578303,10.836589,0 106.578658,10.835837,0 106.578818,10.835617,0 106.579081,10.835256,0 106.579836,10.834633,0 106.581081,10.833534,0 106.581843,10.832958,0 106.581984,10.832842,0 106.582307,10.832694,0 106.582695,10.832646,0 106.583307,10.832643,0 106.584214,10.832673,0 106.584803,10.832787,0 106.585135,10.832989,0 106.585398,10.833035,0 106.585623,10.833067,0 106.586754,10.833062,0 106.587649,10.832958,0 106.58794,10.832823,0 106.588834,10.83255,0 106.589879,10.83217,0 106.590502,10.831853,0 106.591035,10.831471,0 106.591386,10.831072,0 106.591854,10.830461,0 106.592263,10.829876,0 106.592321,10.829735,0 106.592438,10.82963,0 106.592591,10.829547,0 106.59272,10.829523,0 106.59285,10.829534,0 106.593015,10.829557,0 106.593145,10.829626,0 106.59331,10.829708,0 106.593581,10.829822,0 106.594056,10.829858,0 106.594604,10.829794,0 106.594517,10.829629,0 106.59323,10.8276,0 106.592623,10.826841,0 106.592191,10.826195,0 106.591099,10.824803,0 106.589918,10.82344,0 106.588067,10.821623,0 106.586494,10.820161,0 106.58344,10.817446,0 106.582002,10.816288,0 106.582503,10.815842,0 106.582728,10.815454,0 106.582856,10.815035,0 106.582974,10.814604,0 106.583373,10.813704,0 106.584335,10.813949,0 106.58454,10.81388,0 106.584791,10.813697,0 106.585246,10.813264,0 106.585359,10.813105,0 106.585404,10.812946,0 106.584983,10.810977,0 106.584234,10.807696,0 106.583955,10.8067,0 106.582833,10.806389,0 106.58271,10.80478,0 106.582594,10.802258,0 106.582426,10.800807,0 106.582375,10.800069,0 106.582332,10.797316,0 106.583986,10.797033,0 106.583966,10.796332,0 106.58481,10.796191,0 106.584701,10.795148,0 106.584011,10.795169,0 106.584092,10.790927,0 106.584644,10.790856,0 106.584833,10.790821,0 106.584919,10.7907,0 106.584935,10.790529,0 106.584878,10.789366,0 106.585069,10.789338,0 106.585963,10.789207,0 106.585994,10.788591,0 106.588647,10.787962,0 106.588609,10.787329,0 106.588449,10.786423,0 106.58813,10.784817,0 106.587597,10.781841,0 106.587625,10.780456,0 106.58771,10.780063,0 106.587923,10.77971,0 106.588316,10.779288,0 106.588131,10.77879,0 106.58793,10.778411,0 106.587681,10.778033,0 106.587348,10.777604,0 106.586917,10.777102,0 106.586652,10.776688,0 106.586295,10.776089,0 106.585984,10.775717,0 106.585946,10.775679,0 106.585708,10.775446,0 106.585376,10.775256,0 106.584919,10.775133,0 106.584164,10.775035,0 106.583234,10.775204,0 106.58207,10.775471,0 106.581841,10.77554,0 106.581601,10.775552,0 106.581383,10.775519,0 106.5812,10.775486,0 106.580937,10.775397,0 106.580628,10.775263,0 106.580296,10.77506,0 106.57994,10.774734,0 106.579175,10.773857,0 106.578624,10.773317,0 106.57773,10.772778,0 106.576767,10.772126,0 106.576491,10.771788,0 106.57641,10.771526,0 106.576409,10.771526,0 106.576363,10.771324,0 106.576292,10.770905,0 106.576268,10.770634,0 106.576221,10.770396,0 106.576163,10.77026,0 106.575922,10.770001,0 106.575406,10.769574,0 106.574952,10.769149,0 106.574941,10.769162,0 106.574733,10.769315,0 106.574334,10.768904,0 106.573693,10.76859,0 106.573121,10.768389,0 106.572412,10.768257,0 106.571749,10.768215,0 106.571246,10.768217,0 106.570676,10.768334,0 106.570169,10.768539,0 106.569555,10.768598,0 106.569528,10.768603,0 106.568954,10.768702,0 106.568136,10.76691,0 106.567671,10.765908,0 106.567711,10.764381,0 106.567405,10.764218,0 106.567293,10.76416,0 106.567077,10.763971,0 106.567004,10.763781,0 106.566981,10.763664,0 106.571333,10.761657,0 106.573482,10.760674,0 106.573156,10.760245,0 106.572772,10.760425,0 106.571475,10.759273,0 106.569932,10.75785,0 106.569253,10.757152,0 106.568759,10.756485,0 106.568079,10.755698,0 106.567918,10.755514,0 106.567678,10.755243,0 106.567653,10.755219,0 106.567092,10.754698,0 106.566599,10.754365,0 106.565921,10.753911,0 106.564936,10.753399,0 106.564444,10.753127,0 106.564074,10.752887,0 106.563845,10.752712,0 106.563797,10.752675,0 106.563395,10.75222,0 106.5621,10.750948,0 106.561391,10.750525,0 106.560808,10.750198,0 106.560418,10.750013,0 106.560149,10.749868,0 106.559943,10.749794,0 106.559938,10.749793,0 106.559443,10.749258,0 106.559041,10.748691,0 106.558856,10.748226,0 106.55887,10.747957,0 106.558916,10.747546,0 106.558993,10.746945,0 106.559133,10.746265,0 106.559098,10.745839,0 106.559033,10.745491,0 106.558986,10.745364,0 106.558952,10.74527,0 106.558792,10.745018,0 106.558535,10.74464,0 106.558438,10.744388,0 106.558436,10.744119,0 106.558458,10.743764,0 106.558568,10.743336,0 106.558724,10.742751,0 106.55896,10.742165,0 106.559038,10.741864,0 106.559021,10.741643,0 106.559004,10.741485,0 106.558891,10.741154,0 106.558685,10.740673,0 106.558683,10.74067,0 106.558368,10.740026,0 106.558254,10.739695,0 106.558221,10.739474,0 106.55822,10.73919,0 106.558297,10.738731,0 106.558454,10.738209,0 106.558563,10.737687,0 106.558623,10.73707,0 106.558621,10.73658,0 106.558609,10.736504,0 106.558592,10.736394,0 106.558597,10.736393,0 106.5591,10.736273,0 106.559338,10.736217,0 106.559787,10.736057,0 106.560781,10.735798,0 106.561804,10.735567,0 106.562856,10.73528,0 106.564163,10.735076,0 106.564732,10.735017,0 106.565897,10.734729,0 106.567418,10.734357,0 106.567432,10.734354,0 106.568625,10.734094,0 106.569421,10.733893,0 106.57033,10.73355,0 106.570898,10.733377,0 106.571353,10.733319,0 106.571836,10.733288,0 106.57232,10.733201,0 106.572775,10.733086,0 106.573116,10.732943,0 106.573568,10.732708,0 106.57371,10.732206,0 106.573736,10.731726,0 106.573734,10.731529,0 106.573676,10.731303,0 106.573633,10.731209,0 106.573533,10.730994,0 106.573475,10.730796,0 106.573474,10.730599,0 106.573529,10.730345,0 106.573837,10.729412,0 106.573921,10.729129,0 106.574005,10.728818,0 106.57406,10.728466,0 106.574057,10.727972,0 106.57407,10.727619,0 106.57413,10.727501,0 106.576162,10.729483,0 106.576952,10.730474,0 106.577347,10.730869,0 106.577649,10.731141,0 106.578001,10.731301,0 106.578402,10.731386,0 106.578691,10.731497,0 106.579031,10.731706,0 106.579368,10.731907,0 106.579383,10.731916,0 106.579672,10.73215,0 106.580201,10.73257,0 106.580817,10.732977,0 106.580831,10.732982,0 106.581106,10.733075,0 106.581331,10.733074,0 106.581393,10.733024,0 106.581402,10.732241,0 106.581472,10.731221,0 106.581672,10.729897,0 106.581736,10.729281,0 106.581845,10.729248,0 106.582607,10.729023,0 106.589398,10.726945,0 106.590793,10.726442,0 106.59374,10.72538,0 106.597488,10.723976,0 106.598005,10.723821,0 106.598187,10.723707,0 106.598391,10.72332,0 106.599305,10.722906,0 106.599966,10.722403,0 106.600658,10.723047,0 106.60056,10.72254,0 106.599759,10.718259,0 106.599768,10.718258,0 106.603249,10.717627,0 106.603684,10.717583,0 106.603468,10.716723,0 106.603185,10.716117,0 106.60284,10.715539,0 106.602441,10.71504,0 106.602415,10.714874,0 106.602453,10.714739,0 106.602645,10.71449,0 106.603001,10.714193,0 106.603212,10.713887,0 106.603288,10.713656,0 106.603287,10.713503,0 106.603266,10.713254,0 106.603188,10.713063,0 106.60309,10.712832,0 106.602914,10.712298,0 106.602874,10.712126,0 106.602854,10.711895,0 106.602828,10.711701,0 106.602904,10.711509,0 106.603017,10.711286,0 106.603337,10.711043,0 106.603403,10.711002,0 106.60338,10.710826,0 106.603337,10.710491,0 106.603207,10.708881,0 106.603593,10.706775,0 106.604005,10.704756,0 106.604056,10.704504,0 106.603017,10.704247,0 106.601357,10.703729,0 106.600205,10.703231,0 106.598721,10.702428,0 106.59768,10.701973,0 106.597776,10.701649,0 106.598136,10.700437,0 106.599076,10.698438,0 106.600051,10.696888,0 106.600973,10.695721,0 106.601514,10.695307,0 106.601728,10.695436,0 106.601909,10.695435,0 106.602163,10.695398,0 106.602525,10.695234,0 106.60296,10.69516,0 106.603251,10.695212,0 106.603579,10.695391,0 106.603816,10.695551,0 106.60407,10.695658,0 106.604288,10.695693,0 106.60456,10.695674,0 106.604815,10.695672,0 106.605322,10.69558,0 106.6067,10.695267,0 106.607843,10.695153,0 106.608442,10.69515,0 106.609015,10.695372,0 106.609761,10.6958,0 106.61058,10.696228,0 106.610944,10.696352,0 106.611162,10.696369,0 106.611888,10.696365,0 106.612051,10.696401,0 106.612233,10.69649,0 106.612415,10.696597,0 106.612579,10.696722,0 106.61278,10.696883,0 106.612962,10.697026,0 106.613199,10.697187,0 106.613417,10.69733,0 106.613654,10.697491,0 106.613909,10.697597,0 106.614418,10.697757,0 106.614999,10.697808,0 106.615598,10.697823,0 106.61636,10.697747,0 106.617022,10.697626,0 106.617458,10.697714,0 106.61764,10.697839,0 106.617786,10.698018,0 106.617914,10.698252,0 106.618061,10.698539,0 106.618171,10.698791,0 106.618336,10.699042,0 106.6185,10.699185,0 106.618627,10.699238,0 106.618863,10.699255,0 106.619117,10.699236,0 106.619371,10.699199,0 106.619462,10.699126,0 106.61957,10.699036,0 106.619606,10.698891,0 106.619602,10.698189,0 106.619655,10.698027,0 106.619818,10.697936,0 106.619945,10.697899,0 106.620127,10.697898,0 106.62029,10.697934,0 106.6204,10.698023,0 106.620473,10.698131,0 106.620474,10.698275,0 106.620438,10.698473,0 106.620277,10.698888,0 106.62017,10.69923,0 106.620107,10.699695,0 106.620261,10.699686,0 106.621093,10.699225,0 106.621399,10.69814,0 106.621493,10.697574,0 106.621671,10.696498,0 106.621878,10.695666,0 106.622248,10.694953,0 106.623405,10.692819,0 106.623592,10.692482,0 106.624009,10.692617,0 106.624412,10.692748,0 106.625875,10.693348,0 106.625521,10.693848,0 106.625062,10.694469,0 106.626343,10.697028,0 106.628566,10.701467,0 106.629319,10.70289,0 106.629998,10.704176,0 106.630796,10.705685,0 106.63158,10.707389,0 106.634536,10.713624,0 106.634794,10.714147,0 106.635077,10.714692,0 106.63662,10.717667,0 106.63706,10.718514,0 106.638544,10.721544,0 106.641786,10.727648,0 106.642166,10.728253,0 106.642187,10.72826,0 106.642898,10.72826,0 106.643689,10.728212,0 106.644569,10.728666,0 106.645311,10.729074,0 106.645751,10.729374,0 106.646002,10.729489,0 106.647083,10.729288,0 106.648004,10.729173,0 106.649143,10.729203,0 106.648464,10.730516,0 106.648966,10.730687,0 106.649551,10.730886,0 106.651595,10.731233,0 106.653192,10.731427,0 106.654445,10.7317,0 106.655838,10.732107,0 106.656088,10.73218,0 106.657731,10.732644,0 106.658452,10.733106,0 106.66043,10.733837,0 106.664048,10.734751,0 106.665223,10.734781,0 106.665443,10.734804,0 106.665919,10.734853,0 106.666044,10.734884,0 106.66617,10.733739,0 106.666314,10.732959,0 106.66711,10.733304,0 106.669913,10.734698,0 106.670517,10.735429,0 106.671601,10.73594,0 106.672939,10.736571,0 106.673261,10.736545,0 106.675342,10.735524,0 106.675986,10.735284,0 106.67663,10.735079,0 106.676969,10.735044,0 106.677309,10.735042,0 106.677819,10.735106,0 106.678227,10.735205,0 106.678635,10.735237,0 106.678872,10.735202,0 106.679245,10.735132,0 106.679551,10.735097,0 106.679822,10.735095,0 106.680094,10.735128,0 106.680298,10.735127,0 106.680603,10.735024,0 106.681281,10.734751,0 106.681767,10.73467,0 106.681935,10.734698,0 106.681837,10.735336,0 106.681858,10.736208,0 106.681993,10.7367,0 106.682357,10.737433,0 106.682541,10.737717,0 106.682709,10.737935,0 106.682857,10.738215,0 106.682815,10.738485,0 106.682636,10.738823,0 106.682367,10.739206,0 106.68271,10.739232,0 106.683267,10.739294,0 106.684337,10.739465,0 106.685912,10.73973,0 106.686148,10.73977,0 106.687326,10.740015,0 106.688282,10.740215,0 106.690307,10.740835,0 106.690617,10.740923,0 106.690615,10.740954,0 106.690627,10.740989,0 106.690672,10.741055,0 106.690759,10.741148,0 106.691138,10.741107,0 106.691915,10.741361,0 106.691972,10.741174,0 106.692554,10.740351,0 106.693406,10.739044,0 106.693711,10.738557,0 106.694171,10.737885,0 106.694496,10.737266,0 106.694642,10.736919,0 106.69469,10.73637,0 106.69468,10.735972,0 106.694678,10.73588,0 106.694568,10.73539,0 106.694186,10.734575,0 106.693616,10.733658,0 106.692981,10.73281,0 106.692037,10.731998,0 106.691334,10.731544,0 106.690717,10.73115,0 106.690466,10.730881,0 106.690317,10.730553,0 106.690236,10.730119,0 106.690165,10.729648,0 106.68996,10.727312,0 106.689948,10.72718,0 106.689894,10.725565,0 106.689848,10.725166,0 106.689668,10.724426,0 106.689399,10.723578,0 106.689044,10.722882,0 106.688932,10.722599,0 106.688821,10.722273,0 106.688753,10.721968,0 106.688663,10.721598,0 106.688617,10.721293,0 106.688572,10.720967,0 106.688592,10.720639,0 106.688657,10.720421,0 106.688765,10.720181,0 106.688917,10.719809,0 106.689047,10.719438,0 106.689088,10.719046,0 106.689119,10.718664,0 106.689028,10.718141,0 106.688783,10.717423,0 106.688471,10.716662,0 106.688337,10.716314,0 106.688247,10.716009,0 106.688135,10.715465,0 106.688087,10.714768,0 106.688235,10.713677,0 106.688394,10.712794,0 106.68837,10.712336,0 106.687885,10.712099,0 106.687005,10.711842,0 106.686059,10.711607,0 106.685685,10.711588,0 106.685443,10.711611,0 106.685268,10.711677,0 106.685071,10.711809,0 106.684874,10.711984,0 106.684699,10.712138,0 106.684328,10.712641,0 106.684045,10.713035,0 106.683739,10.71332,0 106.683388,10.713518,0 106.682796,10.713783,0 106.681875,10.71405,0 106.681195,10.714337,0 106.680694,10.71469,0 106.680279,10.714979,0 106.680164,10.714872,0 106.679196,10.713962,0 106.678526,10.713021,0 106.677726,10.711648,0 106.677519,10.710936,0 106.677313,10.710402,0 106.676823,10.710326,0 106.67646,10.710326,0 106.676205,10.710326,0 106.675888,10.710155,0 106.675638,10.710021,0 106.675148,10.709131,0 106.674426,10.707427,0 106.6736,10.705748,0 106.673553,10.705143,0 106.673523,10.704764,0 106.67327,10.704516,0 106.673071,10.704234,0 106.673004,10.703995,0 106.673003,10.703842,0 106.67309,10.703711,0 106.673265,10.703514,0 106.673724,10.703075,0 106.673953,10.702801,0 106.674084,10.702561,0 106.674126,10.702234,0 106.674101,10.701776,0 106.673921,10.700971,0 106.673695,10.69986,0 106.673513,10.698619,0 106.67344,10.697377,0 106.673554,10.69621,0 106.673528,10.695404,0 106.673435,10.694576,0 106.673277,10.693748,0 106.673031,10.692878,0 106.672807,10.692094,0 106.673953,10.690878,0 106.674739,10.689936,0 106.675044,10.689456,0 106.675262,10.689018,0 106.675391,10.688646,0 106.675456,10.688363,0 106.67552,10.688035,0 106.675512,10.68664,0 106.675607,10.685975,0 106.675672,10.68567,0 106.675802,10.685342,0 106.676107,10.684904,0 106.676959,10.684006,0 106.678162,10.682975,0 106.678839,10.682339,0 106.679299,10.681792,0 106.679691,10.68118,0 106.680311,10.680163,0 106.680681,10.67942,0 106.68094,10.678568,0 106.681111,10.677826,0 106.681151,10.677041,0 106.681083,10.676584,0 106.680993,10.676301,0 106.680571,10.675497,0 106.679741,10.674291,0 106.679097,10.673052,0 106.678852,10.672422,0 106.678673,10.671878,0 106.678494,10.671268,0 106.678359,10.670702,0 106.678243,10.669591,0 106.678226,10.668468,0 106.678225,10.668425,0 106.678302,10.666284,0 106.67828,10.665778,0 106.678337,10.665177,0 106.678486,10.664531,0 106.678802,10.663911,0 106.679105,10.663406,0 106.679567,10.662872,0 106.68006,10.662554,0 106.680612,10.662378,0 106.681338,10.662259,0 106.682079,10.662141,0 106.682864,10.662007,0 106.683536,10.661852,0 106.683825,10.661686,0 106.6841,10.661383,0 106.684259,10.661035,0 106.684385,10.660514,0 106.684454,10.660071,0 106.684511,10.659595,0 106.684591,10.659006,0 106.684648,10.658677,0 106.684694,10.658348,0 106.684751,10.658167,0 106.68482,10.657792,0 106.6849,10.657373,0 106.685083,10.656564,0 106.685318,10.655504,0 106.685524,10.653808,0 106.685521,10.653146,0 106.685409,10.652378,0 106.685246,10.651955,0 106.685082,10.651427,0 106.684785,10.650925,0 106.683868,10.650109,0 106.682388,10.64919,0 106.681419,10.648427,0 106.680906,10.647847,0 106.680394,10.647347,0 106.680069,10.646739,0 106.679662,10.646,0 106.678962,10.645421,0 106.678209,10.645107,0 106.677135,10.644901,0 106.676063,10.644854,0 106.674775,10.644808,0 106.674291,10.644705,0 106.673699,10.644443,0 106.67343,10.644232,0 106.673241,10.643916,0 106.673077,10.64344,0 106.673073,10.642513,0 106.672937,10.642249,0 106.672694,10.642118,0 106.671889,10.641857,0 106.671217,10.64149,0 106.670785,10.641042,0 106.670379,10.640382,0 106.669866,10.639696,0 106.669328,10.639275,0 106.66887,10.639145,0 106.668227,10.639122,0 106.66761,10.639231,0 106.667004,10.639648,0 106.666176,10.64054,0 106.665317,10.640157,0 106.664683,10.640103,0 106.664243,10.640402,0 106.663802,10.64062,0 106.663306,10.64062,0 106.662838,10.640594,0 106.662177,10.640376,0 106.661626,10.640431,0 106.660799,10.640567,0 106.660717,10.640839,0 106.660992,10.641356,0 106.660993,10.641873,0 106.660307,10.64205,0 106.659859,10.642172,0 106.65915,10.642431,0 106.658442,10.642796,0 106.657691,10.643246,0 106.657046,10.643462,0 106.656487,10.64355,0 106.656142,10.643467,0 106.655925,10.643234,0 106.655881,10.642894,0 106.655834,10.642257,0 106.655938,10.641619,0 106.65598,10.641427,0 106.656301,10.641021,0 106.656449,10.640574,0 106.65649,10.640128,0 106.656423,10.639639,0 106.656225,10.638896,0 106.656008,10.638536,0 106.6559,10.638451,0 106.655792,10.638452,0 106.655534,10.638581,0 106.654955,10.63886,0 106.653989,10.639354,0 106.653817,10.639398,0 106.653666,10.639356,0 106.653385,10.639123,0 106.653038,10.638679,0 106.652907,10.638318,0 106.652733,10.637936,0 106.652451,10.637662,0 106.652084,10.637366,0 106.651867,10.637069,0 106.651779,10.636687,0 106.651863,10.636432,0 106.652013,10.636282,0 106.652464,10.636025,0 106.652785,10.635747,0 106.652849,10.635512,0 106.652759,10.634918,0 106.65279,10.634667,0 106.652821,10.634407,0 106.652949,10.63413,0 106.653076,10.633789,0 106.653182,10.633491,0 106.653116,10.633172,0 106.652943,10.632982,0 106.652017,10.632901,0 106.651583,10.633073,0 106.650846,10.633287,0 106.649871,10.633437,0 106.649091,10.633459,0 106.648419,10.633524,0 106.648073,10.633695,0 106.647639,10.634102,0 106.647358,10.634445,0 106.646838,10.634723,0 106.646404,10.634788,0 106.645971,10.634724,0 106.645559,10.63436,0 106.645385,10.633509,0 106.644668,10.632113,0 106.643759,10.630415,0 106.643025,10.629208,0 106.642639,10.628813,0 106.642095,10.62739,0 106.641526,10.626387,0 106.640641,10.626013,0 106.639501,10.626154,0 106.638777,10.626668,0 106.638484,10.626679,0 106.638274,10.626465,0 106.637927,10.626122,0 106.637185,10.625914,0 106.636263,10.625528,0 106.635258,10.624997,0 106.634762,10.62484,0 106.633989,10.624608,0 106.633672,10.624608,0 106.63339,10.624853,0 106.633215,10.625132,0 106.632769,10.625761,0 106.632444,10.62621,0 106.632161,10.626631,0 106.631704,10.626841,0 106.63121,10.626737,0 106.630822,10.626459,0 106.630293,10.626043,0 106.629941,10.625904,0 106.629733,10.625971,0 106.62947,10.626379,0 106.629344,10.62688,0 106.629169,10.627579,0 106.629172,10.628255,0 106.629229,10.628688,0 106.629478,10.629065,0 106.629836,10.629469,0 106.630139,10.629792,0 106.630222,10.630008,0 106.630168,10.630225,0 106.629868,10.630551,0 106.629433,10.631148,0 106.629243,10.631501,0 106.62919,10.631772,0 106.629192,10.632123,0 106.629307,10.633259,0 106.629365,10.633773,0 106.629231,10.63426,0 106.628715,10.635128,0 106.628552,10.635508,0 106.628692,10.635967,0 106.62905,10.636398,0 106.629407,10.636613,0 106.629736,10.636692,0 106.630038,10.63669,0 106.630175,10.636744,0 106.630203,10.636798,0 106.630203,10.63696,0 106.630068,10.637258,0 106.629716,10.637936,0 106.629663,10.638342,0 106.629666,10.638883,0 106.629612,10.639019,0 106.629503,10.639155,0 106.629312,10.639372,0 106.629313,10.639562,0 106.629397,10.639913,0 106.629399,10.640283,0 106.6294,10.6404,0 106.62924,10.641266,0 106.628969,10.641754,0 106.628723,10.641891,0 106.628477,10.641946,0 106.627928,10.641814,0 106.627708,10.641626,0 106.627322,10.641033,0 106.626908,10.640575,0 106.626551,10.640387,0 106.626168,10.640389,0 106.625921,10.640364,0 106.625647,10.640257,0 106.625426,10.63996,0 106.625123,10.639664,0 106.624904,10.639611,0 106.624712,10.639612,0 106.624493,10.639641,0 106.624302,10.639723,0 106.62411,10.639724,0 106.623891,10.639752,0 106.623782,10.639861,0 106.623646,10.63997,0 106.623454,10.639944,0 106.623152,10.639891,0 106.62266,10.640029,0 106.622168,10.640329,0 106.621485,10.640657,0 106.620966,10.64093,0 106.620858,10.641093,0 106.620832,10.641364,0 106.62086,10.641499,0 106.621083,10.642174,0 106.62125,10.642714,0 106.621279,10.643066,0 106.621364,10.643552,0 106.621557,10.643822,0 106.621804,10.643929,0 106.622626,10.643924,0 106.6229,10.644031,0 106.623066,10.644274,0 106.623176,10.644381,0 106.623395,10.644434,0 106.623642,10.644514,0 106.623835,10.644703,0 106.623918,10.644892,0 106.623919,10.645054,0 106.623838,10.645298,0 106.62354,10.645921,0 106.623542,10.646327,0 106.623625,10.646435,0 106.62379,10.646542,0 106.624065,10.646676,0 106.624175,10.646838,0 106.624176,10.646973,0 106.624067,10.647136,0 106.624219,10.647327,0 106.623913,10.647444,0 106.623106,10.647776,0 106.621793,10.648354,0 106.620942,10.648687,0 106.620019,10.649077,0 106.619687,10.649265,0 106.619544,10.649408,0 106.619414,10.649566,0 106.619285,10.649766,0 106.619127,10.649967,0 106.618926,10.650154,0 106.618666,10.650355,0 106.618393,10.650528,0 106.618089,10.650686,0 106.617873,10.650844,0 106.617787,10.650973,0 106.617745,10.651174,0 106.617746,10.651373,0 106.617763,10.651787,0 106.617824,10.652472,0 106.617885,10.652986,0 106.617889,10.653007,0 106.616366,10.653789,0 106.615536,10.654247,0 106.615135,10.654448,0 106.614476,10.654763,0 106.614215,10.654889,0 106.611277,10.656302,0 106.607293,10.658108,0 106.607278,10.658115,0 106.606176,10.658649,0 106.605482,10.659005,0 106.605288,10.658815,0 106.604876,10.6584,0 106.604406,10.657929,0 106.604392,10.657911,0 106.604079,10.657527,0 106.603898,10.657278,0 106.603715,10.656911,0 106.603581,10.656603,0 106.60352,10.656271,0 106.603494,10.655998,0 106.603445,10.655809,0 106.603239,10.655406,0 106.603008,10.655063,0 106.602778,10.654708,0 106.602656,10.654423,0 106.602559,10.654127,0 106.602485,10.653783,0 106.602399,10.653558,0 106.602217,10.653215,0 106.602048,10.652954,0 106.601721,10.652612,0 106.601588,10.652494,0 106.601431,10.652328,0 106.601334,10.652151,0 106.601309,10.651961,0 106.601307,10.651593,0 106.601282,10.651367,0 106.601209,10.65113,0 106.601088,10.651,0 106.600895,10.650871,0 106.600582,10.650777,0 106.600245,10.650708,0 106.600004,10.650697,0 106.599923,10.650695,0 106.59993,10.650615,0 106.599988,10.650412,0 106.599877,10.650405,0 106.599733,10.650615,0 106.599624,10.650779,0 106.599598,10.650942,0 106.599457,10.651378,0 106.599253,10.651909,0 106.598428,10.652544,0 106.596979,10.653119,0 106.59553,10.653586,0 106.594709,10.653672,0 106.594995,10.650776,0 106.594337,10.650563,0 106.593459,10.650405,0 106.591951,10.650169,0 106.591157,10.650119,0 106.59097,10.651013,0 106.590367,10.651043,0 106.590152,10.652072,0 106.589968,10.653209,0 106.588212,10.652893,0 106.586979,10.652764,0 106.586346,10.652762,0 106.586158,10.652761,0 106.585624,10.652818,0 106.584831,10.653066,0 106.583983,10.6533,0 106.583354,10.653506,0 106.583027,10.653805,0 106.582851,10.654117,0 106.582772,10.654658,0 106.582739,10.655158,0 106.582733,10.65524,0 106.581857,10.655217,0 106.580885,10.655168,0 106.580488,10.655251,0 106.580242,10.655401,0 106.579941,10.65547,0 106.57964,10.655472,0 106.579284,10.655365,0 106.57905,10.655123,0 106.578842,10.654718,0 106.578677,10.654543,0 106.578402,10.654356,0 106.578099,10.654033,0 106.577933,10.653709,0 106.577849,10.653344,0 106.577861,10.652952,0 106.577869,10.651951,0 106.577882,10.651775,0 106.577937,10.651707,0 106.578087,10.651693,0 106.578471,10.651705,0 106.578854,10.651689,0 106.578936,10.651621,0 106.578976,10.651351,0 106.578891,10.65081,0 106.578723,10.650149,0 106.578405,10.64965,0 106.578061,10.649259,0 106.577814,10.649112,0 106.577347,10.648925,0 106.57673,10.648779,0 106.576539,10.648794,0 106.576457,10.648862,0 106.57639,10.649052,0 106.576294,10.64916,0 106.576144,10.649174,0 106.575692,10.649231,0 106.575117,10.649247,0 106.574912,10.649316,0 106.574803,10.649357,0 106.574762,10.649411,0 106.574735,10.649547,0 106.574654,10.64975,0 106.574518,10.649818,0 106.574339,10.649778,0 106.573791,10.649714,0 106.573531,10.64962,0 106.57293,10.649824,0 106.572845,10.650617,0 106.572847,10.651125,0 106.572663,10.651772,0 106.572665,10.652026,0 106.572761,10.652534,0 106.572927,10.653087,0 106.573095,10.653895,0 106.572792,10.654104,0 106.571953,10.654616,0 106.571534,10.654942,0 106.570205,10.65578,0 106.569389,10.656246,0 106.569086,10.656363,0 106.568829,10.656364,0 106.568548,10.656273,0 106.568243,10.656136,0 106.567658,10.656116,0 106.566957,10.656143,0 106.565885,10.656375,0 106.565882,10.655883,0 106.565856,10.655279,0 106.565786,10.654809,0 106.565648,10.654363,0 106.565624,10.654072,0 106.565418,10.653759,0 106.565144,10.65338,0 106.564826,10.653091,0 106.564439,10.652914,0 106.563827,10.652895,0 106.563262,10.652987,0 106.562809,10.653135,0 106.56263,10.653158,0 106.562368,10.653193,0 106.562084,10.653038,0 106.561753,10.652592,0 106.561261,10.652034,0 106.560957,10.651603,0 106.560765,10.651537,0 106.560341,10.651471,0 106.559725,10.651488,0 106.559301,10.651584,0 106.558945,10.651721,0 106.558698,10.651696,0 106.558519,10.651385,0 106.558463,10.651048,0 106.558502,10.650682,0 106.558636,10.650209,0 106.558662,10.649789,0 106.558619,10.649532,0 106.558523,10.649425,0 106.558084,10.649359,0 106.55755,10.649389,0 106.557113,10.649513,0 106.55669,10.650069,0 106.55635,10.650423,0 106.556159,10.650599,0 106.555448,10.650752,0 106.555148,10.651118,0 106.555014,10.651565,0 106.554946,10.651925,0 106.554827,10.652553,0 106.554749,10.653338,0 106.55482,10.653838,0 106.554877,10.654284,0 106.555056,10.654634,0 106.555483,10.655038,0 106.555663,10.655348,0 106.555802,10.65578,0 106.555942,10.656401,0 106.555939,10.656471,0 106.55593,10.65674,0 106.555808,10.656984,0 106.555507,10.657147,0 106.554714,10.6573,0 106.5534,10.657428,0 106.552962,10.657444,0 106.552429,10.657568,0 106.552018,10.657584,0 106.551251,10.657506,0 106.549799,10.657514,0 106.548856,10.657721,0 106.548816,10.658019,0 106.548973,10.659303,0 106.549096,10.659302,0 106.549465,10.659138,0 106.549807,10.659082,0 106.549972,10.659095,0 106.550109,10.659202,0 106.550353,10.659989,0 106.550924,10.662376,0 106.551188,10.663547,0 106.551191,10.663584,0 106.551192,10.663822,0 106.551204,10.664135,0 106.551238,10.664297,0 106.551315,10.66448,0 106.551436,10.664609,0 106.551689,10.664802,0 106.55194,10.664908,0 106.55228,10.665036,0 106.552565,10.665121,0 106.552729,10.665261,0 106.552764,10.665324,0 106.552829,10.665444,0 106.552896,10.665724,0 106.552964,10.66629,0 106.552926,10.66654,0 106.55295,10.666669,0 106.552986,10.666891,0 106.553068,10.667176,0 106.553127,10.667439,0 106.553152,10.667725,0 106.553154,10.668194,0 106.553144,10.668366,0 106.553121,10.668503,0 106.552996,10.668755,0 106.552755,10.669054,0 106.552256,10.669565,0 106.55197,10.66999,0 106.551856,10.670162,0 106.551822,10.670357,0 106.551824,10.670643,0 106.551871,10.670917,0 106.551953,10.6711,0 106.552057,10.671248,0 106.552185,10.671384,0 106.55237,10.671509,0 106.55252,10.671634,0 106.55266,10.671805,0 106.552718,10.671954,0 106.552789,10.672217,0 106.552958,10.672759,0 106.553172,10.673856,0 106.553279,10.674519,0 106.553269,10.674839,0 106.553212,10.675011,0 106.553086,10.675206,0 106.552846,10.675493,0 106.552583,10.676009,0 106.552486,10.676244,0 106.552431,10.676805,0 106.552375,10.677114,0 106.552319,10.677343,0 106.552239,10.677561,0 106.552137,10.67779,0 106.552,10.678066,0 106.551713,10.678559,0 106.551347,10.679247,0 106.551194,10.679642,0 106.551081,10.680089,0 106.55106,10.680478,0 106.551075,10.68129,0 106.551032,10.681794,0 106.550988,10.682228,0 106.550921,10.682583,0 106.550785,10.683099,0 106.550728,10.683352,0 106.550695,10.683615,0 106.550663,10.683993,0 106.550562,10.684553,0 106.550536,10.6847,0 106.550486,10.684986,0 106.550395,10.685322,0 106.550123,10.685731,0 106.549917,10.686004,0 106.549665,10.6862,0 106.549377,10.686304,0 106.549147,10.686351,0 106.548685,10.686342,0 106.548143,10.686241,0 106.54798,10.686258,0 106.547913,10.686265,0 106.547809,10.686277,0 106.547533,10.686393,0 106.547268,10.686589,0 106.547005,10.686865,0 106.546837,10.687141,0 106.546746,10.687128,0 106.546574,10.687118,0 106.545948,10.686998,0 106.545522,10.686934,0 106.545422,10.686919,0 106.544847,10.686879,0 106.544312,10.686829,0 106.544079,10.686799,0 106.543796,10.68674,0 106.543503,10.68667,0 106.54318,10.68659,0 106.542837,10.68652,0 106.542282,10.6865,0 106.541716,10.686461,0 106.541201,10.686381,0 106.540645,10.686271,0 106.540009,10.686172,0 106.539585,10.686082,0 106.538999,10.685992,0 106.538717,10.686022,0 106.538333,10.686062,0 106.537969,10.686152,0 106.537777,10.686202,0 106.537646,10.686212,0 106.537555,10.686201,0 106.537474,10.686192,0 106.537262,10.686102,0 106.536878,10.685973,0 106.536545,10.685853,0 106.536192,10.685723,0 106.535909,10.685663,0 106.535606,10.685594,0 106.535364,10.685574,0 106.535172,10.685574,0 106.53496,10.685664,0 106.534777,10.686081,0 106.534519,10.6867,0 106.534001,10.687559,0 106.53348,10.68792,0 106.533423,10.68797,0 106.532125,10.692427,0 106.531594,10.693739,0 106.531465,10.694058,0 106.529903,10.697926,0 106.528466,10.702245,0 106.528296,10.702745,0 106.528085,10.703722,0 106.527795,10.704887,0 106.527167,10.70691,0 106.526929,10.707876,0 106.52678,10.70854,0 106.526752,10.709114,0 106.526877,10.709746,0 106.527125,10.71071,0 106.527342,10.711448,0 106.527776,10.713194,0 106.528186,10.714798,0 106.528186,10.7148,0 106.528639,10.714554,0 106.528669,10.715251,0 106.528337,10.715785,0 106.529172,10.717581,0 106.52558,10.71963,0 106.522523,10.721663,0 106.519833,10.723648,0 106.518354,10.722737,0 106.510354,10.718095,0 106.508759,10.717169,0 106.503412,10.72391,0 106.50308,10.724324,0 106.501141,10.726745,0 106.500295,10.726175,0 106.499038,10.725264,0 106.497988,10.726188,0 106.497361,10.726545,0 106.495359,10.727913,0 106.494374,10.727961,0 106.493971,10.728445,0 106.493013,10.728671,0 106.488675,10.731381,0 106.486832,10.729941,0 106.486562,10.730291,0 106.485689,10.731424,0 106.485662,10.731458,0 106.484359,10.732995,0 106.484023,10.733486,0 106.482383,10.735524,0 106.481871,10.736158,0 106.481774,10.736185,0 106.481792,10.736252,0 106.480658,10.737584,0 106.479954,10.738458,0 106.479903,10.738514,0 106.479008,10.739505,0 106.477358,10.741458,0 106.476379,10.742584,0 106.473694,10.745738,0 106.473484,10.746017,0 106.473308,10.746249,0 106.47318,10.746416,0 106.472497,10.745869,0 106.472124,10.745564,0 106.471982,10.745449,0 106.471905,10.745411,0 106.471903,10.745413,0 106.471826,10.745526,0 106.469497,10.748445,0 106.466689,10.752174,0 106.465579,10.753581,0 106.46324,10.756502,0 106.47145,10.762712,0 106.471579,10.762945,0 106.471696,10.762899,0 106.471832,10.763001,0 106.474344,10.764935,0 106.476272,10.766385,0 106.476768,10.766704,0 106.476798,10.766723,0 106.479174,10.768568,0 106.482536,10.771247,0 106.486645,10.774354,0 106.488183,10.775489,0 106.489115,10.776281,0 106.489777,10.776844,0 106.490387,10.777325,0 106.492481,10.779105,0 106.494663,10.780896,0 106.496184,10.782156,0 106.4969,10.782751,0 106.499169,10.784638,0 106.500114,10.785373,0 106.50111,10.786229,0 106.502491,10.787538,0 106.50335,10.788545,0 106.503541,10.78892,0 106.503734,10.789495,0 106.504143,10.79095,0 106.504603,10.792969,0 106.504882,10.793958,0 106.505327,10.795539,0 106.50637,10.799599,0 106.507067,10.802311,0 106.507987,10.806114,0 106.508604,10.808471,0 106.508832,10.809341,0 106.509243,10.810891,0 106.510646,10.816489,0 106.510817,10.817155,0 106.512507,10.823726,0 106.513045,10.826211,0 106.513065,10.826308,0 106.5149,10.832959,0 106.515403,10.834825,0 106.515921,10.83675,0 106.51768,10.843741,0 106.518526,10.847106,0 106.519769,10.851969,0 106.519738,10.852414,0 106.519909,10.852522,0 106.52116,10.857515,0 106.522068,10.861016,0 106.522462,10.862535,0 106.523791,10.867528,0 106.524347,10.869703,0 106.525094,10.872627,0 106.525271,10.873479,0 106.525333,10.873782,0 106.529589,10.87286,0 106.532216,10.872307,0 106.533824,10.871962,0 106.534616,10.871711,0 106.535075,10.871595,0 106.535062,10.871569,0 106.534067,10.867311,0 106.532942,10.862809,0 106.532767,10.862108,0 106.531148,10.855503,0 106.530739,10.853834,0 106.529393,10.848326,0 106.529261,10.847785,0 106.529152,10.847335,0 106.531815,10.846562,0 106.538138,10.844712,0 106.544135,10.842969,0 106.544442,10.84288,0 106.544419,10.842776,0 
								</coordinates>
							</LinearRing>
						</outerBoundaryIs>
					</Polygon>
				</Placemark>
				<Placemark>
					<name>Binh Tan</name>
					<Snippet maxLines="0"></Snippet>
					<styleUrl>#shp2kml1</styleUrl>
					<Polygon>
						<outerBoundaryIs>
							<LinearRing>
								<coordinates>
									106.594025,10.827387,0 106.597076,10.827015,0 106.597413,10.827054,0 106.597586,10.826913,0 106.599289,10.826052,0 106.599795,10.825944,0 106.60014,10.825855,0 106.600614,10.825839,0 106.601137,10.825855,0 106.601501,10.825917,0 106.601849,10.826027,0 106.602292,10.826152,0 106.60264,10.826199,0 106.602875,10.826191,0 106.602927,10.826164,0 106.603156,10.826049,0 106.603367,10.825861,0 106.60359,10.825603,0 106.603917,10.825205,0 106.604175,10.8249,0 106.604749,10.824465,0 106.606005,10.823711,0 106.607244,10.823162,0 106.607961,10.82296,0 106.608959,10.822546,0 106.609851,10.82211,0 106.610456,10.821762,0 106.610867,10.821597,0 106.611325,10.821454,0 106.61176,10.821382,0 106.612255,10.821379,0 106.612608,10.821343,0 106.613008,10.821294,0 106.613348,10.821199,0 106.61376,10.821045,0 106.614328,10.820604,0 106.615476,10.819559,0 106.615734,10.819383,0 106.615492,10.81918,0 106.615215,10.819016,0 106.614689,10.818705,0 106.612954,10.817874,0 106.611998,10.817354,0 106.611401,10.816896,0 106.610797,10.816327,0 106.610466,10.81606,0 106.610171,10.815887,0 106.609722,10.815621,0 106.609415,10.81533,0 106.608645,10.814483,0 106.608071,10.813954,0 106.607669,10.813478,0 106.607325,10.813071,0 106.60723,10.812862,0 106.607199,10.812795,0 106.607122,10.812629,0 106.607051,10.812419,0 106.607003,10.812209,0 106.607006,10.811806,0 106.606838,10.811235,0 106.606778,10.810956,0 106.606753,10.810652,0 106.606739,10.810279,0 106.606772,10.809753,0 106.606927,10.809105,0 106.606961,10.808836,0 106.60696,10.808626,0 106.606923,10.808323,0 106.606839,10.80802,0 106.606761,10.807699,0 106.606671,10.806322,0 106.606704,10.805984,0 106.606712,10.805955,0 106.607274,10.805935,0 106.607681,10.805825,0 106.608005,10.805712,0 106.608145,10.805488,0 106.60834,10.805067,0 106.608549,10.804605,0 106.6088,10.804129,0 106.608778,10.802912,0 106.608917,10.80266,0 106.609423,10.803254,0 106.611106,10.8002,0 106.612133,10.798431,0 106.612768,10.797269,0 106.613061,10.796749,0 106.613448,10.796062,0 106.613879,10.795242,0 106.614627,10.793785,0 106.61525,10.792544,0 106.615838,10.791179,0 106.616267,10.790063,0 106.616473,10.789438,0 106.616785,10.788494,0 106.616912,10.788148,0 106.617417,10.786765,0 106.618106,10.785024,0 106.618509,10.78396,0 106.618761,10.783293,0 106.619372,10.781632,0 106.619913,10.780154,0 106.620556,10.778367,0 106.620849,10.777412,0 106.62114,10.776184,0 106.621227,10.775298,0 106.621245,10.774367,0 106.621219,10.773788,0 106.621193,10.773186,0 106.62127,10.77263,0 106.621673,10.771038,0 106.622121,10.769219,0 106.622501,10.767377,0 106.622724,10.766354,0 106.622761,10.7662,0 106.623655,10.762396,0 106.623861,10.762425,0 106.624614,10.762121,0 106.625265,10.761546,0 106.625738,10.760946,0 106.625461,10.760525,0 106.625453,10.760499,0 106.625311,10.76002,0 106.625291,10.759952,0 106.62514,10.759451,0 106.624717,10.758027,0 106.624769,10.757941,0 106.625118,10.757356,0 106.625119,10.757146,0 106.624855,10.756557,0 106.624532,10.755939,0 106.623894,10.756098,0 106.623835,10.755652,0 106.623664,10.753528,0 106.623618,10.752242,0 106.623531,10.750037,0 106.62349,10.748198,0 106.623523,10.7464,0 106.623501,10.745772,0 106.623242,10.745202,0 106.622489,10.74354,0 106.622079,10.742579,0 106.621953,10.742285,0 106.621727,10.741432,0 106.621575,10.740602,0 106.621521,10.739747,0 106.62157,10.739147,0 106.621718,10.738665,0 106.621688,10.738635,0 106.621546,10.738398,0 106.621218,10.736852,0 106.620877,10.734851,0 106.620867,10.734791,0 106.620745,10.734109,0 106.620744,10.734105,0 106.620567,10.73275,0 106.6204,10.731342,0 106.620063,10.728287,0 106.619441,10.722306,0 106.61884,10.716524,0 106.61882,10.716338,0 106.617778,10.71559,0 106.616736,10.715111,0 106.616094,10.715054,0 106.615819,10.714934,0 106.615619,10.714502,0 106.615109,10.714254,0 106.605379,10.71192,0 106.604986,10.711825,0 106.604222,10.711245,0 106.60358,10.711022,0 106.603539,10.710974,0 106.60338,10.710826,0 106.603403,10.711002,0 106.603337,10.711043,0 106.603017,10.711286,0 106.602904,10.711509,0 106.602828,10.711701,0 106.602854,10.711895,0 106.602874,10.712126,0 106.602914,10.712298,0 106.60309,10.712832,0 106.603188,10.713063,0 106.603266,10.713254,0 106.603287,10.713503,0 106.603288,10.713656,0 106.603212,10.713887,0 106.603001,10.714193,0 106.602645,10.71449,0 106.602453,10.714739,0 106.602415,10.714874,0 106.602441,10.71504,0 106.60284,10.715539,0 106.603185,10.716117,0 106.603468,10.716723,0 106.603684,10.717583,0 106.603249,10.717627,0 106.599768,10.718258,0 106.599759,10.718259,0 106.60056,10.72254,0 106.600658,10.723047,0 106.599966,10.722403,0 106.599305,10.722906,0 106.598391,10.72332,0 106.598187,10.723707,0 106.598005,10.723821,0 106.597488,10.723976,0 106.59374,10.72538,0 106.590793,10.726442,0 106.589398,10.726945,0 106.582607,10.729023,0 106.581845,10.729248,0 106.581736,10.729281,0 106.581672,10.729897,0 106.581472,10.731221,0 106.581402,10.732241,0 106.581393,10.733024,0 106.581331,10.733074,0 106.581106,10.733075,0 106.580831,10.732982,0 106.580817,10.732977,0 106.580201,10.73257,0 106.579672,10.73215,0 106.579383,10.731916,0 106.579368,10.731907,0 106.579031,10.731706,0 106.578691,10.731497,0 106.578402,10.731386,0 106.578001,10.731301,0 106.577649,10.731141,0 106.577347,10.730869,0 106.576952,10.730474,0 106.576162,10.729483,0 106.57413,10.727501,0 106.57407,10.727619,0 106.574057,10.727972,0 106.57406,10.728466,0 106.574005,10.728818,0 106.573921,10.729129,0 106.573837,10.729412,0 106.573529,10.730345,0 106.573474,10.730599,0 106.573475,10.730796,0 106.573533,10.730994,0 106.573633,10.731209,0 106.573676,10.731303,0 106.573734,10.731529,0 106.573736,10.731726,0 106.57371,10.732206,0 106.573568,10.732708,0 106.573116,10.732943,0 106.572775,10.733086,0 106.57232,10.733201,0 106.571836,10.733288,0 106.571353,10.733319,0 106.570898,10.733377,0 106.57033,10.73355,0 106.569421,10.733893,0 106.568625,10.734094,0 106.567432,10.734354,0 106.567418,10.734357,0 106.565897,10.734729,0 106.564732,10.735017,0 106.564163,10.735076,0 106.562856,10.73528,0 106.561804,10.735567,0 106.560781,10.735798,0 106.559787,10.736057,0 106.559338,10.736217,0 106.5591,10.736273,0 106.558597,10.736393,0 106.558592,10.736394,0 106.558609,10.736504,0 106.558621,10.73658,0 106.558623,10.73707,0 106.558563,10.737687,0 106.558454,10.738209,0 106.558297,10.738731,0 106.55822,10.73919,0 106.558221,10.739474,0 106.558254,10.739695,0 106.558368,10.740026,0 106.558683,10.74067,0 106.558685,10.740673,0 106.558891,10.741154,0 106.559004,10.741485,0 106.559021,10.741643,0 106.559038,10.741864,0 106.55896,10.742165,0 106.558724,10.742751,0 106.558568,10.743336,0 106.558458,10.743764,0 106.558436,10.744119,0 106.558438,10.744388,0 106.558535,10.74464,0 106.558792,10.745018,0 106.558952,10.74527,0 106.558986,10.745364,0 106.559033,10.745491,0 106.559098,10.745839,0 106.559133,10.746265,0 106.558993,10.746945,0 106.558916,10.747546,0 106.55887,10.747957,0 106.558856,10.748226,0 106.559041,10.748691,0 106.559443,10.749258,0 106.559938,10.749793,0 106.559943,10.749794,0 106.560149,10.749868,0 106.560418,10.750013,0 106.560808,10.750198,0 106.561391,10.750525,0 106.5621,10.750948,0 106.563395,10.75222,0 106.563797,10.752675,0 106.563845,10.752712,0 106.564074,10.752887,0 106.564444,10.753127,0 106.564936,10.753399,0 106.565921,10.753911,0 106.566599,10.754365,0 106.567092,10.754698,0 106.567653,10.755219,0 106.567678,10.755243,0 106.567918,10.755514,0 106.568079,10.755698,0 106.568759,10.756485,0 106.569253,10.757152,0 106.569932,10.75785,0 106.571475,10.759273,0 106.572772,10.760425,0 106.573156,10.760245,0 106.573482,10.760674,0 106.571333,10.761657,0 106.566981,10.763664,0 106.567004,10.763781,0 106.567077,10.763971,0 106.567293,10.76416,0 106.567405,10.764218,0 106.567711,10.764381,0 106.567671,10.765908,0 106.568136,10.76691,0 106.568954,10.768702,0 106.569528,10.768603,0 106.569555,10.768598,0 106.570169,10.768539,0 106.570676,10.768334,0 106.571246,10.768217,0 106.571749,10.768215,0 106.572412,10.768257,0 106.573121,10.768389,0 106.573693,10.76859,0 106.574334,10.768904,0 106.574733,10.769315,0 106.574941,10.769162,0 106.574952,10.769149,0 106.575406,10.769574,0 106.575922,10.770001,0 106.576163,10.77026,0 106.576221,10.770396,0 106.576268,10.770634,0 106.576292,10.770905,0 106.576363,10.771324,0 106.576409,10.771526,0 106.57641,10.771526,0 106.576491,10.771788,0 106.576767,10.772126,0 106.57773,10.772778,0 106.578624,10.773317,0 106.579175,10.773857,0 106.57994,10.774734,0 106.580296,10.77506,0 106.580628,10.775263,0 106.580937,10.775397,0 106.5812,10.775486,0 106.581383,10.775519,0 106.581601,10.775552,0 106.581841,10.77554,0 106.58207,10.775471,0 106.583234,10.775204,0 106.584164,10.775035,0 106.584919,10.775133,0 106.585376,10.775256,0 106.585708,10.775446,0 106.585946,10.775679,0 106.585984,10.775717,0 106.586295,10.776089,0 106.586652,10.776688,0 106.586917,10.777102,0 106.587348,10.777604,0 106.587681,10.778033,0 106.58793,10.778411,0 106.588131,10.77879,0 106.588316,10.779288,0 106.587923,10.77971,0 106.58771,10.780063,0 106.587625,10.780456,0 106.587597,10.781841,0 106.58813,10.784817,0 106.588449,10.786423,0 106.588609,10.787329,0 106.588647,10.787962,0 106.585994,10.788591,0 106.585963,10.789207,0 106.585069,10.789338,0 106.584878,10.789366,0 106.584935,10.790529,0 106.584919,10.7907,0 106.584833,10.790821,0 106.584644,10.790856,0 106.584092,10.790927,0 106.584011,10.795169,0 106.584701,10.795148,0 106.58481,10.796191,0 106.583966,10.796332,0 106.583986,10.797033,0 106.582332,10.797316,0 106.582375,10.800069,0 106.582426,10.800807,0 106.582594,10.802258,0 106.58271,10.80478,0 106.582833,10.806389,0 106.583955,10.8067,0 106.584234,10.807696,0 106.584983,10.810977,0 106.585404,10.812946,0 106.585359,10.813105,0 106.585246,10.813264,0 106.584791,10.813697,0 106.58454,10.81388,0 106.584335,10.813949,0 106.583373,10.813704,0 106.582974,10.814604,0 106.582856,10.815035,0 106.582728,10.815454,0 106.582503,10.815842,0 106.582002,10.816288,0 106.58344,10.817446,0 106.586494,10.820161,0 106.588067,10.821623,0 106.589918,10.82344,0 106.591099,10.824803,0 106.592191,10.826195,0 106.592623,10.826841,0 106.59323,10.8276,0 106.594517,10.829629,0 106.594604,10.829794,0 106.594817,10.829769,0 106.5955,10.8297,0 106.594497,10.828116,0 106.594025,10.827387,0 
								</coordinates>
							</LinearRing>
						</outerBoundaryIs>
					</Polygon>
				</Placemark>
				<Placemark>
					<name>Bình Th?nh</name>
					<Snippet maxLines="0"></Snippet>
					<styleUrl>#shp2kml1</styleUrl>
					<Polygon>
						<outerBoundaryIs>
							<LinearRing>
								<coordinates>
									106.708326,10.83126,0 106.708413,10.829233,0 106.708527,10.827621,0 106.708634,10.826795,0 106.708683,10.82642,0 106.708692,10.826351,0 106.708982,10.825422,0 106.709123,10.825006,0 106.709273,10.824566,0 106.71003,10.823341,0 106.711304,10.822211,0 106.712783,10.821371,0 106.713023,10.821235,0 106.713344,10.821093,0 106.713352,10.821089,0 106.7142,10.820714,0 106.714251,10.820691,0 106.71649,10.820239,0 106.718954,10.820103,0 106.720593,10.820277,0 106.72269,10.8209,0 106.724713,10.821475,0 106.726516,10.822393,0 106.726941,10.822634,0 106.729375,10.824185,0 106.731272,10.825915,0 106.732546,10.827283,0 106.733849,10.829349,0 106.735024,10.831364,0 106.735973,10.832955,0 106.737151,10.834306,0 106.737899,10.835011,0 106.738619,10.835322,0 106.739276,10.835475,0 106.739403,10.835501,0 106.73957,10.835501,0 106.740242,10.835497,0 106.741198,10.835387,0 106.742711,10.835036,0 106.745816,10.834099,0 106.746717,10.833625,0 106.746775,10.833586,0 106.747723,10.832955,0 106.748435,10.832418,0 106.749047,10.831779,0 106.749181,10.831566,0 106.749681,10.830774,0 106.750126,10.830113,0 106.750488,10.829494,0 106.750645,10.829031,0 106.750847,10.828528,0 106.750978,10.828132,0 106.751072,10.827749,0 106.751152,10.827031,0 106.751195,10.826087,0 106.751191,10.824276,0 106.75116,10.822973,0 106.751203,10.82104,0 106.751218,10.819569,0 106.751222,10.817147,0 106.751107,10.815999,0 106.751097,10.815323,0 106.75107,10.814773,0 106.751007,10.814259,0 106.750968,10.813817,0 106.750929,10.81341,0 106.75088,10.813159,0 106.750836,10.812974,0 106.750825,10.812951,0 106.750815,10.81293,0 106.750726,10.812747,0 106.750496,10.812415,0 106.750175,10.811991,0 106.74825,10.809656,0 106.747563,10.809229,0 106.747102,10.808941,0 106.746179,10.808595,0 106.745209,10.8083,0 106.743829,10.808211,0 106.742678,10.808261,0 106.741336,10.808391,0 106.740205,10.808678,0 106.73931,10.809172,0 106.737606,10.810608,0 106.736884,10.811381,0 106.736469,10.812067,0 106.736007,10.81312,0 106.734846,10.816741,0 106.734248,10.817709,0 106.733636,10.818397,0 106.732979,10.818934,0 106.732974,10.818938,0 106.732238,10.819332,0 106.731549,10.819483,0 106.730958,10.819511,0 106.729922,10.819321,0 106.72859,10.818889,0 106.72644,10.817631,0 106.725153,10.816588,0 106.724197,10.815213,0 106.723301,10.81368,0 106.722454,10.811975,0 106.721953,10.810512,0 106.721921,10.810312,0 106.721818,10.80968,0 106.721812,10.809646,0 106.721941,10.808461,0 106.722401,10.806944,0 106.723253,10.805254,0 106.724769,10.803267,0 106.725758,10.801857,0 106.726195,10.800829,0 106.726656,10.799434,0 106.726765,10.798926,0 106.726944,10.798089,0 106.726948,10.798025,0 106.727012,10.796978,0 106.726882,10.795806,0 106.726505,10.794489,0 106.72603,10.793222,0 106.725307,10.791785,0 106.724585,10.790421,0 106.723568,10.789084,0 106.722787,10.788148,0 106.721699,10.787372,0 106.72071,10.786816,0 106.719402,10.786237,0 106.71738,10.78576,0 106.715432,10.785429,0 106.71475,10.785264,0 106.714099,10.784972,0 106.714038,10.784935,0 106.71341,10.78568,0 106.713297,10.785796,0 106.713633,10.78614,0 106.713633,10.786226,0 106.713616,10.786294,0 106.713428,10.7865,0 106.713119,10.786775,0 106.712846,10.787084,0 106.712546,10.78736,0 106.712433,10.787549,0 106.712408,10.787637,0 106.712405,10.787664,0 106.712408,10.787689,0 106.712416,10.787709,0 106.712425,10.787723,0 106.712131,10.787826,0 106.71178,10.787822,0 106.711232,10.787723,0 106.710248,10.787476,0 106.709827,10.787415,0 106.709521,10.787417,0 106.709203,10.787482,0 106.708847,10.787598,0 106.708605,10.787725,0 106.70825,10.78798,0 106.707971,10.78826,0 106.707667,10.788641,0 106.7073,10.789186,0 106.707004,10.789776,0 106.706842,10.79032,0 106.706679,10.790814,0 106.70654,10.791081,0 106.706388,10.791322,0 106.706173,10.79155,0 106.70591,10.791767,0 106.705894,10.79178,0 106.7055,10.792022,0 106.704813,10.792329,0 106.703827,10.792606,0 106.702541,10.79293,0 106.701611,10.793124,0 106.700796,10.79323,0 106.700145,10.793335,0 106.699933,10.793369,0 106.699573,10.793426,0 106.698153,10.793617,0 106.697543,10.793675,0 106.697299,10.793698,0 106.697027,10.793698,0 106.696536,10.793699,0 106.695747,10.793633,0 106.695718,10.793631,0 106.695118,10.79352,0 106.694723,10.793472,0 106.694423,10.793505,0 106.694284,10.793594,0 106.694157,10.793684,0 106.694068,10.793848,0 106.694019,10.794102,0 106.694023,10.794911,0 106.693998,10.795025,0 106.693973,10.795075,0 106.693897,10.795139,0 106.693782,10.795165,0 106.693604,10.795153,0 106.693182,10.795029,0 106.692889,10.794993,0 106.692672,10.795007,0 106.692394,10.795063,0 106.691896,10.796342,0 106.691752,10.796754,0 106.691342,10.797726,0 106.691174,10.798235,0 106.691105,10.798938,0 106.691182,10.799568,0 106.691433,10.80032,0 106.691835,10.800414,0 106.691648,10.801052,0 106.691586,10.801444,0 106.691586,10.802185,0 106.691582,10.802327,0 106.691592,10.802399,0 106.691416,10.802378,0 106.691338,10.802387,0 106.691219,10.802399,0 106.690263,10.802454,0 106.690264,10.802642,0 106.690242,10.80278,0 106.688989,10.802978,0 106.686626,10.803365,0 106.686815,10.803927,0 106.686887,10.804138,0 106.687083,10.804771,0 106.687272,10.80533,0 106.68708,10.805414,0 106.686796,10.805548,0 106.686158,10.805711,0 106.685476,10.805981,0 106.684281,10.806472,0 106.683666,10.806968,0 106.683912,10.807292,0 106.684108,10.807696,0 106.684197,10.808364,0 106.684127,10.809331,0 106.68411,10.809569,0 106.684074,10.810069,0 106.683878,10.81028,0 106.683584,10.810496,0 106.684252,10.810991,0 106.684535,10.81137,0 106.684716,10.811672,0 106.68482,10.812001,0 106.684821,10.812254,0 106.684695,10.812584,0 106.684367,10.813295,0 106.684292,10.813523,0 106.684344,10.813675,0 106.684472,10.813826,0 106.684933,10.814001,0 106.686519,10.814473,0 106.68698,10.814774,0 106.687418,10.81543,0 106.687698,10.815954,0 106.687879,10.815732,0 106.688182,10.815429,0 106.688438,10.815248,0 106.68862,10.815158,0 106.689049,10.81494,0 106.689935,10.815307,0 106.690985,10.815703,0 106.690677,10.816405,0 106.691893,10.81707,0 106.691738,10.817617,0 106.692445,10.817778,0 106.6922,10.818066,0 106.692288,10.818345,0 106.692649,10.819398,0 106.692857,10.8194,0 106.69323,10.819453,0 106.692937,10.820215,0 106.693228,10.820338,0 106.693621,10.820465,0 106.693885,10.82053,0 106.693512,10.821451,0 106.695257,10.821794,0 106.696524,10.822162,0 106.697781,10.822539,0 106.698436,10.822668,0 106.698408,10.823199,0 106.698396,10.823381,0 106.698357,10.823978,0 106.698346,10.824142,0 106.698349,10.824726,0 106.698396,10.824995,0 106.698557,10.825354,0 106.700338,10.827564,0 106.700326,10.827807,0 106.700237,10.828009,0 106.700102,10.82819,0 106.699808,10.828371,0 106.699334,10.828621,0 106.699131,10.828734,0 106.699108,10.828779,0 106.699109,10.828847,0 106.699132,10.829049,0 106.699384,10.829519,0 106.699499,10.829811,0 106.699546,10.83008,0 106.699547,10.830215,0 106.699412,10.83035,0 106.699185,10.830374,0 106.698597,10.830467,0 106.69769,10.830405,0 106.697034,10.830476,0 106.696287,10.830704,0 106.695518,10.830933,0 106.695179,10.831047,0 106.694925,10.83068,0 106.694568,10.830814,0 106.694865,10.831154,0 106.69509,10.83168,0 106.695738,10.832956,0 106.696415,10.833384,0 106.697493,10.833803,0 106.69864,10.834209,0 106.699268,10.834593,0 106.699748,10.834996,0 106.700024,10.835333,0 106.700198,10.835806,0 106.700235,10.836448,0 106.700318,10.836749,0 106.700432,10.837161,0 106.70072,10.837629,0 106.701408,10.838369,0 106.702095,10.839021,0 106.704135,10.837821,0 106.70523,10.837177,0 106.706319,10.836225,0 106.707235,10.835104,0 106.707845,10.83412,0 106.707943,10.833779,0 106.70818,10.832956,0 106.708326,10.83126,0 
								</coordinates>
							</LinearRing>
						</outerBoundaryIs>
					</Polygon>
				</Placemark>
				<Placemark>
					<name>C? Chi</name>
					<Snippet maxLines="0"></Snippet>
					<styleUrl>#shp2kml1</styleUrl>
					<Polygon>
						<outerBoundaryIs>
							<LinearRing>
								<coordinates>
									106.464245,11.158037,0 106.464969,11.156865,0 106.465408,11.156279,0 106.465822,11.155923,0 106.466287,11.155668,0 106.466958,11.155439,0 106.468793,11.155031,0 106.469775,11.154751,0 106.47024,11.154522,0 106.470472,11.154369,0 106.470679,11.154064,0 106.470757,11.153656,0 106.470731,11.153147,0 106.470654,11.152714,0 106.470344,11.152102,0 106.469827,11.151262,0 106.469233,11.150421,0 106.468432,11.149631,0 106.467011,11.148434,0 106.466649,11.148001,0 106.466469,11.147491,0 106.466494,11.147185,0 106.466753,11.146727,0 106.468175,11.145836,0 106.468717,11.145377,0 106.470216,11.143594,0 106.47094,11.142907,0 106.471482,11.14255,0 106.471999,11.142396,0 106.473368,11.142167,0 106.475719,11.141863,0 106.479311,11.141454,0 106.480318,11.141454,0 106.481377,11.141607,0 106.482747,11.14199,0 106.484865,11.143085,0 106.485873,11.143416,0 106.487035,11.143722,0 106.487299,11.143778,0 106.48763,11.143849,0 106.488715,11.143951,0 106.489903,11.143951,0 106.491195,11.143748,0 106.493443,11.143136,0 106.495019,11.142627,0 106.497603,11.141251,0 106.498688,11.140691,0 106.500151,11.14035,0 106.500816,11.140249,0 106.50135,11.140231,0 106.501756,11.140322,0 106.502235,11.140521,0 106.502953,11.140812,0 106.504372,11.141593,0 106.504796,11.141793,0 106.505164,11.141957,0 106.505643,11.142156,0 106.505975,11.142229,0 106.506344,11.142247,0 106.506749,11.142247,0 106.507007,11.142211,0 106.507154,11.142084,0 106.507357,11.141829,0 106.507398,11.141748,0 106.507443,11.14166,0 106.507468,11.141611,0 106.507652,11.14103,0 106.507707,11.140431,0 106.507965,11.13974,0 106.508997,11.138214,0 106.509897,11.137077,0 106.510326,11.136508,0 106.510972,11.135553,0 106.511699,11.133913,0 106.512322,11.132247,0 106.512885,11.130436,0 106.513508,11.128624,0 106.513825,11.127751,0 106.515568,11.125419,0 106.517092,11.124047,0 106.518989,11.122784,0 106.520886,11.121812,0 106.521893,11.121512,0 106.523049,11.121322,0 106.524056,11.121243,0 106.524953,11.121349,0 106.525514,11.121494,0 106.525924,11.121344,0 106.526333,11.121047,0 106.526517,11.120676,0 106.526627,11.120233,0 106.526624,11.119606,0 106.526546,11.118997,0 106.526542,11.118333,0 106.526687,11.11752,0 106.526834,11.117039,0 106.527129,11.116262,0 106.527458,11.114969,0 106.527444,11.114156,0 106.527265,11.113303,0 106.527035,11.112196,0 106.526673,11.109672,0 106.526361,11.106979,0 106.525993,11.105858,0 106.52501,11.104492,0 106.523779,11.103618,0 106.52206,11.10323,0 106.520625,11.102983,0 106.520378,11.102936,0 106.51937,11.102794,0 106.518136,11.10258,0 106.517369,11.102311,0 106.516678,11.102033,0 106.516066,11.101567,0 106.516051,11.101554,0 106.515928,11.101244,0 106.51585,11.100691,0 106.515848,11.100173,0 106.51603,11.099287,0 106.516436,11.098362,0 106.516991,11.097409,0 106.517955,11.096114,0 106.518658,11.095079,0 106.518992,11.094635,0 106.519769,11.093341,0 106.520231,11.092593,0 106.520767,11.091688,0 106.521303,11.090872,0 106.522053,11.090057,0 106.523187,11.089543,0 106.523891,11.089528,0 106.524748,11.08986,0 106.525851,11.090796,0 106.526923,11.091566,0 106.528745,11.09223,0 106.530077,11.092246,0 106.530996,11.092245,0 106.531991,11.092004,0 106.532389,11.091807,0 106.532629,11.091586,0 106.533037,11.091141,0 106.533482,11.090548,0 106.533702,11.089772,0 106.533699,11.089219,0 106.533546,11.088519,0 106.532944,11.0876,0 106.53216,11.086359,0 106.529985,11.084212,0 106.527576,11.082079,0 106.526485,11.080702,0 106.524985,11.07808,0 106.52376,11.075352,0 106.523494,11.074302,0 106.523421,11.073769,0 106.523416,11.07373,0 106.523489,11.073379,0 106.523819,11.072262,0 106.524242,11.071024,0 106.524832,11.069729,0 106.52511,11.069313,0 106.525555,11.068831,0 106.526279,11.068329,0 106.527263,11.067738,0 106.528045,11.067057,0 106.528484,11.066691,0 106.528787,11.066278,0 106.529212,11.065649,0 106.529638,11.065038,0 106.530598,11.062426,0 106.531849,11.060177,0 106.532573,11.059102,0 106.534475,11.057456,0 106.536002,11.05658,0 106.539916,11.054907,0 106.541986,11.054249,0 106.544121,11.05337,0 106.54591,11.052105,0 106.54688,11.051001,0 106.54773,11.048789,0 106.548019,11.047948,0 106.548547,11.047041,0 106.549173,11.0465,0 106.549246,11.046437,0 106.549637,11.046157,0 106.549991,11.046036,0 106.550681,11.045884,0 106.550977,11.045851,0 106.551708,11.045768,0 106.554621,11.045762,0 106.557841,11.04569,0 106.557873,11.045687,0 106.557983,11.045675,0 106.558089,11.045828,0 106.558513,11.045617,0 106.559345,11.045526,0 106.562088,11.045197,0 106.563208,11.045072,0 106.564982,11.045062,0 106.566409,11.045037,0 106.567152,11.045456,0 106.567762,11.045927,0 106.568187,11.046948,0 106.56824,11.04755,0 106.568292,11.04897,0 106.568294,11.049015,0 106.568347,11.049879,0 106.568692,11.050898,0 106.569383,11.052052,0 106.570668,11.053815,0 106.571006,11.054201,0 106.571419,11.054541,0 106.571662,11.054632,0 106.571942,11.054668,0 106.572334,11.05461,0 106.572885,11.054385,0 106.573647,11.053735,0 106.574045,11.053234,0 106.574453,11.052715,0 106.574675,11.052344,0 106.575027,11.051881,0 106.577369,11.049735,0 106.578386,11.048882,0 106.578521,11.048769,0 106.579134,11.048036,0 106.579651,11.046999,0 106.580092,11.045723,0 106.580628,11.042615,0 106.580917,11.041103,0 106.58101,11.040606,0 106.58125,11.040125,0 106.581768,11.039288,0 106.582437,11.038269,0 106.582555,11.038091,0 106.582815,11.03784,0 106.583317,11.03745,0 106.583932,11.037188,0 106.585143,11.036683,0 106.58587,11.036531,0 106.586485,11.03638,0 106.587731,11.036276,0 106.588614,11.036258,0 106.589324,11.036412,0 106.589885,11.036575,0 106.590466,11.036923,0 106.590842,11.037512,0 106.591297,11.038728,0 106.591399,11.040252,0 106.591781,11.041949,0 106.592611,11.043431,0 106.593494,11.044424,0 106.594319,11.045075,0 106.595086,11.045404,0 106.596843,11.045653,0 106.597944,11.045592,0 106.599063,11.045299,0 106.599992,11.044464,0 106.600845,11.043388,0 106.601809,11.042025,0 106.602402,11.041265,0 106.602754,11.040635,0 106.603066,11.039571,0 106.603023,11.039413,0 106.602669,11.038798,0 106.60203,11.037951,0 106.600311,11.036206,0 106.598337,11.033814,0 106.595868,11.031076,0 106.595397,11.030276,0 106.595055,11.029225,0 106.594825,11.028173,0 106.594661,11.025487,0 106.594805,11.024387,0 106.595224,11.022556,0 106.596441,11.018631,0 106.596957,11.017299,0 106.59753,11.015986,0 106.597718,11.015816,0 106.598514,11.015109,0 106.599522,11.014533,0 106.600203,11.014301,0 106.600856,11.014131,0 106.601156,11.014058,0 106.60218,11.01381,0 106.603951,11.013348,0 106.606672,11.012355,0 106.608461,11.011838,0 106.610048,11.011663,0 106.61113,11.011657,0 106.613987,11.011725,0 106.614585,11.011722,0 106.615238,11.011663,0 106.615755,11.011611,0 106.61591,11.011595,0 106.615921,11.011595,0 106.615928,11.011595,0 106.616804,11.01122,0 106.617456,11.010866,0 106.618032,11.010401,0 106.618701,11.00964,0 106.619294,11.008917,0 106.619941,11.007741,0 106.62079,11.005926,0 106.620935,11.005011,0 106.62085,11.003128,0 106.620658,11.00186,0 106.620617,11.001587,0 106.620163,11.000426,0 106.619617,10.999551,0 106.618188,10.997007,0 106.617174,10.995152,0 106.616519,10.993974,0 106.616385,10.993707,0 106.615997,10.99293,0 106.615655,10.991797,0 106.615584,10.991257,0 106.61565,10.990817,0 106.61585,10.989803,0 106.616458,10.988623,0 106.617444,10.987604,0 106.619044,10.986514,0 106.621939,10.984572,0 106.623604,10.982705,0 106.624792,10.981178,0 106.625778,10.980294,0 106.626629,10.979681,0 106.62755,10.979237,0 106.627708,10.979193,0 106.630164,10.978506,0 106.630906,10.978312,0 106.633388,10.977711,0 106.635704,10.977438,0 106.637083,10.977437,0 106.638241,10.977981,0 106.640243,10.979318,0 106.64119,10.979906,0 106.642692,10.980655,0 106.642732,10.980675,0 106.64393,10.98104,0 106.645606,10.981301,0 106.646357,10.98123,0 106.647142,10.980955,0 106.647653,10.980615,0 106.64823,10.980037,0 106.648839,10.978885,0 106.649507,10.975975,0 106.649828,10.974442,0 106.649793,10.973311,0 106.64975,10.972755,0 106.649739,10.972617,0 106.64946,10.971537,0 106.648853,10.969679,0 106.648501,10.967059,0 106.648496,10.966215,0 106.648589,10.964491,0 106.64929,10.961378,0 106.650163,10.958704,0 106.65144,10.954743,0 106.651741,10.953525,0 106.651883,10.952515,0 106.652102,10.950955,0 106.652162,10.949434,0 106.652048,10.947205,0 106.651443,10.942849,0 106.65128,10.942218,0 106.651269,10.942174,0 106.650471,10.939982,0 106.650052,10.938463,0 106.649876,10.937417,0 106.649835,10.9362,0 106.650064,10.934476,0 106.650501,10.933122,0 106.651212,10.931868,0 106.652194,10.930274,0 106.65312,10.929095,0 106.65498,10.927458,0 106.657123,10.925786,0 106.65647,10.925196,0 106.656122,10.924777,0 106.655961,10.924555,0 106.655853,10.924227,0 106.655888,10.923451,0 106.655831,10.922757,0 106.655737,10.922507,0 106.655442,10.922062,0 106.654892,10.921289,0 106.653581,10.919836,0 106.653407,10.919653,0 106.653247,10.919535,0 106.653074,10.91951,0 106.652794,10.919498,0 106.652237,10.91962,0 106.651679,10.919872,0 106.651215,10.919993,0 106.650869,10.919995,0 106.650589,10.919944,0 106.64818,10.919523,0 106.647329,10.919515,0 106.646731,10.919676,0 106.64628,10.91977,0 106.645801,10.919799,0 106.645309,10.919749,0 106.644882,10.919567,0 106.643198,10.918103,0 106.642691,10.917804,0 106.641386,10.917337,0 106.638813,10.91622,0 106.63836,10.916104,0 106.637655,10.916002,0 106.636976,10.916006,0 106.634875,10.915992,0 106.632575,10.916096,0 106.630474,10.916134,0 106.629117,10.91597,0 106.628264,10.915738,0 106.626946,10.915456,0 106.625003,10.915164,0 106.623259,10.914778,0 106.621834,10.914378,0 106.621461,10.914341,0 106.620735,10.914323,0 106.620735,10.914351,0 106.620714,10.914405,0 106.620659,10.91444,0 106.620556,10.914454,0 106.620059,10.914545,0 106.619707,10.914622,0 106.619465,10.914685,0 106.619314,10.914692,0 106.619051,10.914646,0 106.61892,10.914592,0 106.618843,10.91449,0 106.618808,10.914402,0 106.618818,10.914284,0 106.61839,10.914316,0 106.618344,10.914459,0 106.618269,10.914569,0 106.618159,10.91461,0 106.617952,10.914673,0 106.617428,10.914747,0 106.616821,10.914819,0 106.616655,10.914847,0 106.61658,10.914858,0 106.616537,10.914866,0 106.616499,10.914876,0 106.616478,10.914885,0 106.616446,10.914895,0 106.61642,10.91491,0 106.616393,10.914927,0 106.61635,10.914985,0 106.616328,10.915045,0 106.616327,10.915091,0 106.616357,10.915152,0 106.615959,10.915198,0 106.614152,10.915392,0 106.611154,10.915875,0 106.608262,10.916302,0 106.608018,10.916338,0 106.605102,10.916715,0 106.602178,10.91723,0 106.600513,10.917492,0 106.600067,10.917521,0 106.600125,10.919304,0 106.600179,10.920192,0 106.601061,10.921124,0 106.602504,10.92265,0 106.600633,10.922982,0 106.600203,10.923058,0 106.600143,10.923068,0 106.599821,10.923162,0 106.599633,10.923217,0 106.599367,10.923292,0 106.5972,10.924012,0 106.593175,10.92533,0 106.592553,10.925533,0 106.590053,10.926433,0 106.585756,10.92795,0 106.58328,10.928846,0 106.581267,10.929369,0 106.581264,10.92692,0 106.581299,10.926252,0 106.581336,10.926008,0 106.581581,10.9257,0 106.582198,10.924981,0 106.582658,10.923899,0 106.582963,10.922721,0 106.583676,10.92055,0 106.583911,10.919503,0 106.5829,10.91964,0 106.581491,10.919832,0 106.579683,10.919946,0 106.5783,10.919953,0 106.575904,10.919729,0 106.573755,10.91967,0 106.572684,10.91964,0 106.56957,10.919367,0 106.564859,10.918996,0 106.564213,10.918846,0 106.56362,10.918576,0 106.56307,10.918199,0 106.562598,10.917877,0 106.562161,10.917578,0 106.561391,10.917067,0 106.56124,10.917035,0 106.561151,10.917016,0 106.55974,10.916944,0 106.55495,10.916732,0 106.550882,10.916534,0 106.549257,10.916416,0 106.548168,10.916337,0 106.54324,10.916002,0 106.540072,10.915868,0 106.53987,10.915867,0 106.539796,10.915868,0 106.53853,10.915763,0 106.537945,10.915766,0 106.537174,10.9158,0 106.536801,10.91585,0 106.536637,10.915876,0 106.535951,10.915986,0 106.53401,10.91618,0 106.53384,10.916218,0 106.53252,10.916512,0 106.531462,10.916648,0 106.529813,10.916898,0 106.52805,10.917101,0 106.527845,10.91713,0 106.52366,10.917645,0 106.520506,10.918042,0 106.519136,10.918216,0 106.518509,10.9183,0 106.518428,10.918311,0 106.516074,10.918627,0 106.514149,10.918885,0 106.507529,10.919733,0 106.507338,10.919752,0 106.501711,10.920311,0 106.500111,10.920379,0 106.497282,10.920611,0 106.495915,10.920723,0 106.491801,10.922775,0 106.488756,10.924311,0 106.488012,10.924686,0 106.487044,10.925153,0 106.485865,10.925723,0 106.482789,10.927298,0 106.479034,10.929169,0 106.47399,10.931663,0 106.471001,10.933203,0 106.466996,10.935096,0 106.46395,10.936632,0 106.458931,10.939066,0 106.456666,10.940158,0 106.453348,10.94187,0 106.453221,10.94187,0 106.453179,10.941957,0 106.452998,10.942051,0 106.450288,10.944158,0 106.446954,10.946784,0 106.443444,10.949546,0 106.443388,10.94959,0 106.440099,10.952145,0 106.439882,10.952199,0 106.439681,10.952469,0 106.438968,10.953023,0 106.436657,10.954797,0 106.433269,10.957399,0 106.432834,10.957712,0 106.429481,10.960333,0 106.425931,10.963011,0 106.425487,10.963347,0 106.422124,10.965963,0 106.422096,10.965985,0 106.419662,10.967801,0 106.418673,10.968466,0 106.41533,10.97095,0 106.411752,10.973608,0 106.411259,10.97369,0 106.410619,10.973684,0 106.410603,10.973684,0 106.40217,10.972662,0 106.397269,10.972092,0 106.392084,10.971602,0 106.391145,10.971504,0 106.386484,10.971015,0 106.37729,10.97001,0 106.373076,10.969624,0 106.372886,10.969624,0 106.372861,10.969624,0 106.372741,10.96969,0 106.372365,10.97018,0 106.370874,10.972258,0 106.3671,10.977446,0 106.363965,10.981757,0 106.363568,10.982304,0 106.361801,10.984884,0 106.356383,10.9917,0 106.356438,10.99173,0 106.357864,10.992499,0 106.357866,10.992791,0 106.359495,10.993953,0 106.360052,10.994681,0 106.360091,10.995119,0 106.36072,10.995591,0 106.36209,10.996535,0 106.363759,10.996721,0 106.365269,10.997314,0 106.367503,10.99804,0 106.371248,10.998825,0 106.372549,10.99902,0 106.374046,10.999225,0 106.376786,10.999324,0 106.378148,10.998998,0 106.378737,10.998642,0 106.379734,10.997996,0 106.380469,10.99768,0 106.38225,10.998055,0 106.384503,10.998518,0 106.386417,10.998509,0 106.387954,10.998575,0 106.389127,10.99886,0 106.390689,10.999239,0 106.39522,11.001059,0 106.400129,11.003286,0 106.403114,11.004072,0 106.40618,11.005209,0 106.406096,11.00635,0 106.407722,11.006518,0 106.408225,11.006797,0 106.409683,11.007608,0 106.411862,11.008534,0 106.41273,11.008709,0 106.413568,11.00849,0 106.413513,11.008561,0 106.408409,11.014633,0 106.408515,11.016492,0 106.408594,11.018246,0 106.408592,11.019581,0 106.408539,11.020236,0 106.408273,11.0211,0 106.408194,11.021597,0 106.40822,11.022095,0 106.4083,11.022513,0 106.408618,11.022985,0 106.409055,11.023397,0 106.4094,11.023801,0 106.409659,11.024259,0 106.409874,11.024844,0 106.410294,11.025748,0 106.410865,11.027578,0 106.411221,11.029078,0 106.411609,11.030291,0 106.412191,11.031536,0 106.412846,11.031992,0 106.412838,11.032494,0 106.414844,11.033643,0 106.417012,11.033899,0 106.419018,11.034315,0 106.420797,11.035273,0 106.421282,11.03623,0 106.422188,11.039231,0 106.422511,11.040667,0 106.422672,11.041082,0 106.422608,11.041497,0 106.422219,11.042007,0 106.422154,11.042422,0 106.42238,11.045742,0 106.422444,11.047018,0 106.422671,11.047401,0 106.423124,11.047561,0 106.424159,11.047721,0 106.42445,11.047944,0 106.424321,11.048295,0 106.423609,11.048838,0 106.422185,11.050657,0 106.421764,11.051391,0 106.421407,11.052445,0 106.421407,11.053115,0 106.421459,11.053307,0 106.421462,11.053317,0 106.421666,11.054072,0 106.422086,11.055221,0 106.422183,11.055764,0 106.422215,11.056402,0 106.422118,11.057168,0 106.421762,11.058158,0 106.421697,11.058924,0 106.421794,11.059466,0 106.421696,11.060551,0 106.421496,11.060848,0 106.421243,11.061222,0 106.421211,11.06186,0 106.421856,11.063456,0 106.42244,11.064445,0 106.423087,11.065148,0 106.42354,11.065339,0 106.42409,11.065371,0 106.424996,11.065371,0 106.425514,11.065563,0 106.425708,11.06585,0 106.425708,11.066233,0 106.42561,11.066712,0 106.425384,11.067446,0 106.425481,11.068595,0 106.425928,11.069572,0 106.426021,11.070587,0 106.426277,11.071912,0 106.426236,11.072779,0 106.425662,11.074979,0 106.425396,11.076089,0 106.425252,11.077299,0 106.425191,11.07845,0 106.425415,11.079136,0 106.426156,11.080117,0 106.42648,11.080404,0 106.426609,11.080883,0 106.426609,11.081681,0 106.426576,11.08583,0 106.426287,11.091764,0 106.429767,11.091814,0 106.430314,11.091822,0 106.430381,11.093279,0 106.430622,11.098553,0 106.43197,11.098538,0 106.432664,11.099811,0 106.433139,11.099787,0 106.43364,11.099687,0 106.435699,11.104673,0 106.436998,11.107981,0 106.436592,11.1084,0 106.436655,11.108577,0 106.43702,11.109707,0 106.437386,11.110428,0 106.438033,11.111247,0 106.439157,11.112561,0 106.440209,11.113468,0 106.440479,11.113621,0 106.44123,11.114045,0 106.441493,11.114203,0 106.441668,11.11439,0 106.441712,11.114707,0 106.441741,11.115225,0 106.441741,11.115988,0 106.442033,11.117514,0 106.443082,11.120797,0 106.44352,11.122309,0 106.443783,11.123605,0 106.443781,11.124462,0 106.443678,11.125227,0 106.443699,11.125751,0 106.443903,11.126175,0 106.44474,11.127423,0 106.445208,11.128039,0 106.446757,11.128851,0 106.447148,11.129057,0 106.447302,11.129085,0 106.446573,11.130168,0 106.446802,11.132357,0 106.446989,11.134461,0 106.447026,11.134874,0 106.44805,11.134854,0 106.449109,11.13488,0 106.449961,11.135134,0 106.450891,11.135695,0 106.452906,11.137478,0 106.454017,11.138599,0 106.454998,11.139822,0 106.455954,11.1413,0 106.456626,11.142803,0 106.457194,11.144688,0 106.4574,11.14563,0 106.4574,11.148076,0 106.457451,11.14935,0 106.457503,11.15019,0 106.457451,11.150852,0 106.457322,11.151489,0 106.457115,11.151897,0 106.456805,11.152228,0 106.456366,11.152432,0 106.455978,11.152533,0 106.455539,11.152508,0 106.454945,11.152227,0 106.453524,11.151106,0 106.452982,11.150699,0 106.452594,11.150521,0 106.452207,11.150444,0 106.451793,11.150546,0 106.451328,11.150826,0 106.450992,11.151412,0 106.450889,11.152201,0 106.450865,11.154742,0 106.450862,11.155029,0 106.451095,11.156124,0 106.451482,11.157016,0 106.451947,11.15778,0 106.45267,11.158468,0 106.453729,11.159029,0 106.45484,11.159385,0 106.455538,11.159436,0 106.456029,11.159386,0 106.456572,11.159131,0 106.457347,11.158367,0 106.457941,11.157807,0 106.458768,11.157475,0 106.459414,11.157374,0 106.459853,11.15745,0 106.460344,11.157629,0 106.460938,11.158113,0 106.46161,11.159004,0 106.462023,11.159437,0 106.462307,11.159514,0 106.462695,11.159539,0 106.463057,11.159463,0 106.463444,11.159157,0 106.464245,11.158037,0 
								</coordinates>
							</LinearRing>
						</outerBoundaryIs>
					</Polygon>
				</Placemark>
				<Placemark>
					<name>C?n Gi?</name>
					<Snippet maxLines="0"></Snippet>
					<styleUrl>#shp2kml1</styleUrl>
					<MultiGeometry>
						<Polygon>
							<outerBoundaryIs>
								<LinearRing>
									<coordinates>
										106.971618,10.453138,0 106.971253,10.45294,0 106.970802,10.452854,0 106.970284,10.452945,0 106.969719,10.452776,0 106.969092,10.45263,0 106.968728,10.452612,0 106.968491,10.452863,0 106.968377,10.453221,0 106.96852,10.453622,0 106.96878,10.454046,0 106.969163,10.454422,0 106.969642,10.454722,0 106.970116,10.455026,0 106.970528,10.455393,0 106.970902,10.455826,0 106.971283,10.45627,0 106.971666,10.45671,0 106.972062,10.457109,0 106.972313,10.45722,0 106.972504,10.457305,0 106.972915,10.457008,0 106.972992,10.456637,0 106.972846,10.45625,0 106.972764,10.45581,0 106.972595,10.455347,0 106.972466,10.454827,0 106.972283,10.45433,0 106.97213,10.45382,0 106.971909,10.45343,0 106.971618,10.453138,0 
									</coordinates>
								</LinearRing>
							</outerBoundaryIs>
						</Polygon>
						<Polygon>
							<outerBoundaryIs>
								<LinearRing>
									<coordinates>
										106.977233,10.470913,0 106.977019,10.470494,0 106.97686,10.470066,0 106.976645,10.46971,0 106.976388,10.469391,0 106.976112,10.469029,0 106.975823,10.468591,0 106.97557,10.468071,0 106.975326,10.467499,0 106.97528,10.467221,0 106.975556,10.466945,0 106.975556,10.466665,0 106.97583,10.466389,0 106.975823,10.465279,0 106.976112,10.464999,0 106.976112,10.464723,0 106.976388,10.464445,0 106.976388,10.464167,0 106.976112,10.463889,0 106.976112,10.463331,0 106.976388,10.463055,0 106.976388,10.462777,0 106.976668,10.462501,0 106.976668,10.461111,0 106.976388,10.460833,0 106.976388,10.460277,0 106.976112,10.460001,0 106.975823,10.460001,0 106.974717,10.458891,0 106.974717,10.458611,0 106.974166,10.458055,0 106.973892,10.458059,0 106.97361,10.457781,0 106.973336,10.457779,0 106.972778,10.45833,0 106.972778,10.458889,0 106.973054,10.459167,0 106.973054,10.459445,0 106.973336,10.459723,0 106.973336,10.460277,0 106.97361,10.46055,0 106.97361,10.461391,0 106.973892,10.461672,0 106.973892,10.463889,0 106.97361,10.464167,0 106.97361,10.464445,0 106.973336,10.464723,0 106.973343,10.464999,0 106.973054,10.465279,0 106.973054,10.46556,0 106.973031,10.466216,0 106.972976,10.466708,0 106.972771,10.467094,0 106.972566,10.467477,0 106.972611,10.468012,0 106.972222,10.468331,0 106.972222,10.46889,0 106.972504,10.469168,0 106.972504,10.469443,0 106.973054,10.469997,0 106.97361,10.47056,0 106.973892,10.470556,0 106.974442,10.471109,0 106.974442,10.47139,0 106.976937,10.47389,0 106.977218,10.47389,0 106.977646,10.473801,0 106.978072,10.473512,0 106.978134,10.473156,0 106.978027,10.472703,0 106.977799,10.47226,0 106.97763,10.471793,0 106.977471,10.471328,0 106.977233,10.470913,0 
									</coordinates>
								</LinearRing>
							</outerBoundaryIs>
						</Polygon>
						<Polygon>
							<outerBoundaryIs>
								<LinearRing>
									<coordinates>
										106.985001,10.486945,0 106.985557,10.486389,0 106.985557,10.486111,0 106.985833,10.485833,0 106.985833,10.485555,0 106.986015,10.485083,0 106.986138,10.484682,0 106.986327,10.484313,0 106.986428,10.483916,0 106.986633,10.483597,0 106.98671,10.48325,0 106.986863,10.482991,0 106.98697,10.482701,0 106.987129,10.482437,0 106.987266,10.482106,0 106.987503,10.481778,0 106.987777,10.481441,0 106.988053,10.481119,0 106.988258,10.48083,0 106.988166,10.48052,0 106.988053,10.480233,0 106.987907,10.480003,0 106.987708,10.479816,0 106.987389,10.479686,0 106.986984,10.479492,0 106.98645,10.479426,0 106.985871,10.47931,0 106.985352,10.479159,0 106.984832,10.478961,0 106.98436,10.47872,0 106.983886,10.478861,0 106.98336,10.479059,0 106.983132,10.47918,0 106.982879,10.479351,0 106.982621,10.479702,0 106.982667,10.480137,0 106.982911,10.480625,0 106.983086,10.481199,0 106.983337,10.481723,0 106.98359,10.482207,0 106.983788,10.482662,0 106.983932,10.483043,0 106.984169,10.483332,0 106.984169,10.484445,0 106.984436,10.48472,0 106.984445,10.485279,0 106.984725,10.485555,0 106.984725,10.48583,0 106.984436,10.486111,0 106.984436,10.486671,0 106.984725,10.486667,0 106.985001,10.486945,0 
									</coordinates>
								</LinearRing>
							</outerBoundaryIs>
						</Polygon>
						<Polygon>
							<outerBoundaryIs>
								<LinearRing>
									<coordinates>
										106.989723,10.505,0 106.989999,10.50472,0 106.990279,10.504722,0 106.991387,10.503612,0 106.991387,10.503334,0 106.99167,10.503056,0 106.99167,10.5025,0 106.992232,10.501942,0 106.992226,10.501668,0 106.992501,10.501388,0 106.992501,10.501112,0 106.992226,10.500834,0 106.992226,10.499166,0 106.992501,10.49889,0 106.992501,10.49863,0 106.992463,10.498359,0 106.992294,10.498115,0 106.992112,10.497851,0 106.991799,10.49765,0 106.991378,10.497475,0 106.990936,10.497222,0 106.990478,10.496943,0 106.990051,10.496636,0 106.989762,10.49623,0 106.989586,10.495751,0 106.989274,10.495371,0 106.988937,10.494979,0 106.988572,10.494594,0 106.988128,10.494227,0 106.98774,10.493848,0 106.986389,10.492499,0 106.986389,10.492221,0 106.986115,10.491945,0 106.986115,10.491667,0 106.985833,10.491389,0 106.985833,10.489441,0 106.986115,10.489167,0 106.985557,10.488611,0 106.985001,10.488611,0 106.984445,10.489167,0 106.984445,10.490833,0 106.984169,10.491111,0 106.984046,10.491517,0 106.983802,10.49203,0 106.983544,10.49257,0 106.98333,10.493055,0 106.983054,10.493333,0 106.983054,10.494446,0 106.982781,10.494721,0 106.982781,10.495277,0 106.983054,10.495555,0 106.983054,10.496668,0 106.98333,10.496943,0 106.98333,10.4975,0 106.983613,10.497778,0 106.983613,10.498056,0 106.983886,10.498334,0 106.983886,10.498612,0 106.984169,10.49889,0 106.984169,10.499444,0 106.984436,10.499719,0 106.984436,10.500002,0 106.984725,10.500278,0 106.984725,10.500556,0 106.985283,10.501112,0 106.985274,10.501388,0 106.985557,10.501668,0 106.985833,10.50198,0 106.986083,10.50232,0 106.986314,10.502689,0 106.986687,10.502965,0 106.987237,10.502623,0 106.987519,10.502279,0 106.98787,10.502072,0 106.988144,10.502279,0 106.988075,10.502625,0 106.98787,10.50283,0 106.987656,10.503109,0 106.987656,10.503731,0 106.987975,10.504371,0 106.988326,10.50472,0 106.988891,10.505,0 106.989723,10.505,0 
									</coordinates>
								</LinearRing>
							</outerBoundaryIs>
						</Polygon>
						<Polygon>
							<outerBoundaryIs>
								<LinearRing>
									<coordinates>
										106.826667,10.499166,0 106.827225,10.498612,0 106.827499,10.498612,0 106.828331,10.497778,0 106.828613,10.49778,0 106.829169,10.497222,0 106.829445,10.497222,0 106.829719,10.496943,0 106.830001,10.496943,0 106.830277,10.496668,0 106.831109,10.496668,0 106.831389,10.496387,0 106.831681,10.49639,0 106.831948,10.496112,0 106.831948,10.495555,0 106.832221,10.49528,0 106.832497,10.49556,0 106.833053,10.495555,0 106.833053,10.495834,0 106.834441,10.497222,0 106.834717,10.497222,0 106.835282,10.49778,0 106.835831,10.49778,0 106.836114,10.49806,0 106.836387,10.498056,0 106.836944,10.498612,0 106.837219,10.498612,0 106.838058,10.499444,0 106.838334,10.499444,0 106.841194,10.502304,0 106.842224,10.503334,0 106.842498,10.503334,0 106.84278,10.503612,0 106.843063,10.50361,0 106.84333,10.50389,0 106.843612,10.503888,0 106.843833,10.504116,0 106.844171,10.504171,0 106.845276,10.503061,0 106.845276,10.5025,0 106.845559,10.50222,0 106.845559,10.501944,0 106.845832,10.501668,0 106.845832,10.501112,0 106.846108,10.500834,0 106.846108,10.500278,0 106.846391,10.5,0 106.846391,10.49917,0 106.846657,10.49889,0 106.846657,10.498331,0 106.846947,10.498056,0 106.846947,10.497778,0 106.847222,10.4975,0 106.847222,10.496943,0 106.847779,10.496387,0 106.847779,10.496112,0 106.849998,10.493889,0 106.850281,10.493889,0 106.85083,10.493333,0 106.851113,10.493333,0 106.851669,10.492777,0 106.851936,10.492782,0 106.852494,10.492221,0 106.852774,10.492221,0 106.853615,10.491389,0 106.856667,10.491389,0 106.856941,10.491109,0 106.857216,10.491109,0 106.857499,10.491389,0 106.858329,10.491389,0 106.85862,10.49167,0 106.85917,10.491667,0 106.859443,10.491945,0 106.860558,10.491945,0 106.860831,10.492221,0 106.863053,10.492221,0 106.863334,10.491945,0 106.863609,10.491945,0 106.863892,10.491667,0 106.864166,10.49167,0 106.864724,10.491109,0 106.864724,10.490555,0 106.864997,10.490279,0 106.864997,10.489721,0 106.86528,10.489445,0 106.86528,10.488055,0 106.864997,10.487777,0 106.864997,10.487218,0 106.864724,10.486945,0 106.864724,10.486389,0 106.864441,10.486111,0 106.864432,10.485281,0 106.864166,10.485001,0 106.864166,10.48472,0 106.863892,10.484445,0 106.863892,10.484167,0 106.863609,10.483889,0 106.863609,10.48333,0 106.863334,10.483054,0 106.863334,10.482779,0 106.86139,10.48083,0 106.86139,10.480556,0 106.861114,10.480278,0 106.861107,10.48,0 106.860282,10.479171,0 106.860282,10.47889,0 106.859726,10.47833,0 106.859726,10.4775,0 106.859443,10.477222,0 106.859443,10.476666,0 106.85917,10.476388,0 106.85917,10.47611,0 106.858887,10.475832,0 106.858887,10.475556,0 106.858611,10.475278,0 106.858887,10.475,0 106.858887,10.474722,0 106.85917,10.474444,0 106.85917,10.47389,0 106.859443,10.473612,0 106.859436,10.47306,0 106.859726,10.47278,0 106.859726,10.472219,0 106.860002,10.471946,0 106.860002,10.471666,0 106.860275,10.47139,0 106.860282,10.47056,0 106.860558,10.47028,0 106.860558,10.47,0 106.860831,10.469721,0 106.860831,10.469168,0 106.861107,10.46889,0 106.861107,10.468609,0 106.861663,10.468055,0 106.861663,10.467777,0 106.862504,10.466941,0 106.862504,10.466665,0 106.862778,10.466681,0 106.864432,10.464999,0 106.864724,10.464999,0 106.864997,10.464723,0 106.86528,10.464723,0 106.865556,10.464445,0 106.866112,10.464445,0 106.866385,10.464167,0 106.867233,10.46417,0 106.8675,10.463891,0 106.868058,10.463891,0 106.868332,10.463611,0 106.868614,10.463611,0 106.868888,10.463331,0 106.869164,10.463333,0 106.870002,10.462499,0 106.870002,10.462223,0 106.870278,10.461945,0 106.870278,10.461111,0 106.870002,10.460833,0 106.870002,10.460277,0 106.868614,10.458889,0 106.868058,10.458891,0 106.867789,10.458611,0 106.866112,10.458611,0 106.865836,10.458333,0 106.86528,10.458333,0 106.864997,10.458055,0 106.864432,10.458059,0 106.864166,10.457781,0 106.863327,10.457781,0 106.863053,10.45751,0 106.862778,10.45751,0 106.862504,10.45722,0 106.862221,10.457223,0 106.861946,10.456945,0 106.861663,10.456945,0 106.86139,10.456667,0 106.861107,10.456669,0 106.860831,10.456391,0 106.860558,10.456391,0 106.860337,10.456167,0 106.860002,10.455832,0 106.859726,10.455832,0 106.859443,10.455557,0 106.85917,10.455561,0 106.858887,10.455281,0 106.858062,10.455281,0 106.857827,10.455046,0 106.856941,10.455001,0 106.856667,10.45472,0 106.855553,10.454722,0 106.855277,10.454444,0 106.854447,10.454451,0 106.854156,10.454171,0 106.853889,10.454171,0 106.853606,10.453891,0 106.852784,10.453891,0 106.852494,10.45361,0 106.85083,10.45361,0 106.850281,10.454171,0 106.849998,10.454171,0 106.849167,10.455001,0 106.848893,10.455001,0 106.846947,10.456945,0 106.846657,10.45694,0 106.845832,10.457781,0 106.845559,10.457779,0 106.845,10.458333,0 106.84472,10.45833,0 106.843888,10.459171,0 106.843612,10.459167,0 106.84333,10.459445,0 106.843056,10.459445,0 106.84278,10.459723,0 106.842498,10.459721,0 106.842217,10.460001,0 106.841668,10.460001,0 106.841392,10.460281,0 106.840836,10.460277,0 106.840554,10.460557,0 106.839995,10.460557,0 106.839722,10.460833,0 106.839166,10.460833,0 106.83889,10.461111,0 106.838334,10.461111,0 106.838058,10.461391,0 106.837219,10.461391,0 106.836937,10.461672,0 106.836387,10.461667,0 106.836114,10.461945,0 106.834724,10.461945,0 106.834441,10.462223,0 106.834168,10.462221,0 106.833892,10.462501,0 106.833336,10.462501,0 106.833046,10.462221,0 106.830833,10.462223,0 106.83056,10.461945,0 106.830277,10.461945,0 106.830056,10.461722,0 106.829438,10.461672,0 106.829169,10.461391,0 106.828887,10.461391,0 106.828613,10.461672,0 106.827765,10.461672,0 106.827499,10.461391,0 106.826667,10.461389,0 106.826111,10.461945,0 106.826111,10.463611,0 106.825835,10.463889,0 106.825835,10.464445,0 106.826111,10.464721,0 106.826111,10.465277,0 106.826387,10.465555,0 106.826387,10.465833,0 106.826667,10.466111,0 106.826387,10.466389,0 106.826387,10.466665,0 106.826111,10.466945,0 106.826111,10.467221,0 106.825835,10.467502,0 106.825835,10.467777,0 106.825555,10.468055,0 106.825555,10.468333,0 106.825279,10.468609,0 106.825279,10.46917,0 106.824174,10.47028,0 106.823891,10.470278,0 106.823335,10.470834,0 106.823059,10.470834,0 106.822776,10.471112,0 106.821954,10.471109,0 106.821662,10.47139,0 106.82,10.47139,0 106.819741,10.47167,0 106.81861,10.47167,0 106.818337,10.47139,0 106.817498,10.47139,0 106.817268,10.471157,0 106.816666,10.471112,0 106.815834,10.470278,0 106.815834,10.47,0 106.815278,10.469432,0 106.815278,10.469168,0 106.815002,10.46889,0 106.815002,10.468331,0 106.815278,10.468055,0 106.815278,10.467221,0 106.815552,10.466945,0 106.815552,10.466389,0 106.815834,10.466111,0 106.815834,10.465555,0 106.816108,10.465277,0 106.816108,10.464999,0 106.81639,10.464723,0 106.81639,10.462499,0 106.815002,10.461111,0 106.814446,10.461111,0 106.813888,10.460557,0 106.813614,10.460557,0 106.813056,10.460001,0 106.8125,10.460001,0 106.812233,10.459721,0 106.811668,10.459723,0 106.811385,10.459445,0 106.810553,10.459445,0 106.81028,10.459167,0 106.809997,10.459171,0 106.809724,10.458891,0 106.809165,10.458891,0 106.808938,10.458659,0 106.807511,10.458611,0 106.807221,10.458891,0 106.806663,10.458889,0 106.806114,10.459445,0 106.806114,10.459723,0 106.805558,10.460277,0 106.805558,10.460557,0 106.805268,10.460831,0 106.805275,10.461389,0 106.804999,10.461667,0 106.804999,10.461945,0 106.804733,10.462221,0 106.804733,10.462782,0 106.804443,10.463055,0 106.804443,10.463611,0 106.80417,10.463889,0 106.80417,10.464445,0 106.803887,10.464723,0 106.803887,10.464999,0 106.803611,10.465277,0 106.803611,10.465555,0 106.803048,10.466111,0 106.803055,10.466389,0 106.802779,10.466665,0 106.802779,10.466945,0 106.802499,10.467221,0 106.802499,10.467777,0 106.801941,10.468333,0 106.801941,10.468609,0 106.801667,10.46889,0 106.801391,10.46889,0 106.800826,10.469432,0 106.800826,10.469721,0 106.800277,10.470278,0 106.800277,10.470556,0 106.799721,10.471109,0 106.799721,10.47139,0 106.796945,10.474166,0 106.796945,10.474444,0 106.796386,10.475,0 106.796386,10.475278,0 106.796113,10.475552,0 106.796113,10.476393,0 106.797225,10.4775,0 106.798317,10.4775,0 106.798606,10.477781,0 106.799155,10.477781,0 106.799447,10.4775,0 106.801941,10.4775,0 106.802223,10.47722,0 106.802779,10.47722,0 106.803048,10.4775,0 106.803338,10.4775,0 106.803611,10.477781,0 106.803887,10.477781,0 106.80417,10.478061,0 106.804443,10.478061,0 106.805275,10.478888,0 106.805275,10.479166,0 106.805558,10.479444,0 106.805558,10.47972,0 106.805831,10.48,0 106.805831,10.480281,0 106.806107,10.480561,0 106.806107,10.481391,0 106.805831,10.48168,0 106.805831,10.482501,0 106.805558,10.482779,0 106.805558,10.483054,0 106.804999,10.483611,0 106.804999,10.483891,0 106.803611,10.485281,0 106.803611,10.485561,0 106.803338,10.485555,0 106.803048,10.48583,0 106.801109,10.487781,0 106.800826,10.487781,0 106.799721,10.488889,0 106.799721,10.489167,0 106.799155,10.489721,0 106.799155,10.490001,0 106.800553,10.491389,0 106.801186,10.49208,0 106.801528,10.492356,0 106.802018,10.492561,0 106.80272,10.492909,0 106.802978,10.49298,0 106.803413,10.493051,0 106.803971,10.493051,0 106.804322,10.492909,0 106.804947,10.492909,0 106.805785,10.49277,0 106.806481,10.492634,0 106.806763,10.492495,0 106.807319,10.492356,0 106.807777,10.492221,0 106.810836,10.492221,0 106.811112,10.492499,0 106.811944,10.492499,0 106.812233,10.492782,0 106.812766,10.492782,0 106.813056,10.493062,0 106.813888,10.493055,0 106.814164,10.493333,0 106.814765,10.493379,0 106.815002,10.493621,0 106.815278,10.493611,0 106.815552,10.493889,0 106.816108,10.493889,0 106.81639,10.49417,0 106.816949,10.494167,0 106.817498,10.494721,0 106.817781,10.494721,0 106.819442,10.496387,0 106.819442,10.496668,0 106.82,10.497222,0 106.82,10.4975,0 106.820557,10.498056,0 106.820557,10.498334,0 106.820832,10.498612,0 106.820832,10.499166,0 106.821106,10.49943,0 106.821106,10.501112,0 106.821388,10.50139,0 106.821388,10.5025,0 106.821662,10.502789,0 106.821662,10.503888,0 106.821945,10.504166,0 106.821954,10.50472,0 106.82222,10.505,0 106.82222,10.505278,0 106.823059,10.50611,0 106.823608,10.50611,0 106.824164,10.505554,0 106.824164,10.504444,0 106.824447,10.504166,0 106.824447,10.503888,0 106.824723,10.50361,0 106.824723,10.502778,0 106.824996,10.5025,0 106.824996,10.501942,0 106.825279,10.501668,0 106.825279,10.501388,0 106.825835,10.500832,0 106.825835,10.500556,0 106.826111,10.500278,0 106.826111,10.500002,0 106.826667,10.49943,0 106.826667,10.499166,0 
									</coordinates>
								</LinearRing>
							</outerBoundaryIs>
						</Polygon>
						<Polygon>
							<outerBoundaryIs>
								<LinearRing>
									<coordinates>
										106.919715,10.52889,0 106.919998,10.52861,0 106.920556,10.528612,0 106.920829,10.528334,0 106.921112,10.528334,0 106.921388,10.528056,0 106.921668,10.528061,0 106.921937,10.52778,0 106.9225,10.52778,0 106.922783,10.5275,0 106.923058,10.5275,0 106.923615,10.526944,0 106.923888,10.526944,0 106.924446,10.52639,0 106.924713,10.52639,0 106.925278,10.525829,0 106.925552,10.525834,0 106.92611,10.525278,0 106.926391,10.52528,0 106.926666,10.525,0 106.92694,10.525,0 106.927222,10.524719,0 106.927781,10.524722,0 106.928054,10.524444,0 106.928337,10.524444,0 106.928613,10.524168,0 106.929169,10.52417,0 106.929442,10.52389,0 106.929734,10.52389,0 106.930001,10.5236,0 106.930557,10.523612,0 106.930833,10.523334,0 106.931664,10.523334,0 106.931945,10.523056,0 106.933326,10.52306,0 106.933609,10.52278,0 106.934167,10.52278,0 106.934447,10.522502,0 106.934723,10.522502,0 106.934997,10.522221,0 106.935838,10.522224,0 106.936111,10.521943,0 106.936387,10.521943,0 106.936669,10.521668,0 106.937232,10.52167,0 106.937499,10.521392,0 106.938607,10.521392,0 106.939163,10.520831,0 106.939445,10.520833,0 106.939721,10.520555,0 106.940002,10.52056,0 106.940551,10.520001,0 106.940833,10.520001,0 106.942497,10.518331,0 106.942497,10.518055,0 106.943053,10.517499,0 106.943046,10.517221,0 106.943336,10.516945,0 106.943336,10.516667,0 106.943612,10.516389,0 106.943612,10.515831,0 106.943885,10.515555,0 106.943885,10.515001,0 106.944168,10.514721,0 106.944168,10.51444,0 106.944444,10.514167,0 106.944444,10.513889,0 106.944733,10.513611,0 106.944733,10.51333,0 106.945,10.513055,0 106.945,10.512501,0 106.944726,10.512223,0 106.944726,10.511389,0 106.945275,10.510835,0 106.945275,10.510279,0 106.945,10.510001,0 106.945,10.508332,0 106.945556,10.507778,0 106.945556,10.507222,0 106.945275,10.506944,0 106.945275,10.506666,0 106.945556,10.506388,0 106.945556,10.505281,0 106.945266,10.505,0 106.945266,10.50361,0 106.945,10.503334,0 106.945,10.503056,0 106.945275,10.502778,0 106.945266,10.50222,0 106.945556,10.501944,0 106.945556,10.499444,0 106.945832,10.499166,0 106.945556,10.49889,0 106.945556,10.496661,0 106.945832,10.496387,0 106.945832,10.493333,0 106.946114,10.493055,0 106.946114,10.491389,0 106.946388,10.491109,0 106.946388,10.490555,0 106.946663,10.490279,0 106.946663,10.489721,0 106.946946,10.489445,0 106.946946,10.488333,0 106.94722,10.488055,0 106.94722,10.487501,0 106.947502,10.487223,0 106.947502,10.486389,0 106.947778,10.486111,0 106.94722,10.485555,0 106.946946,10.485833,0 106.946663,10.485833,0 106.946388,10.485555,0 106.946105,10.485561,0 106.945556,10.485001,0 106.945266,10.48472,0 106.945,10.48472,0 106.944726,10.484999,0 106.944726,10.486667,0 106.944444,10.486945,0 106.944444,10.487501,0 106.944168,10.487777,0 106.944168,10.488333,0 106.943885,10.488611,0 106.943885,10.489172,0 106.94278,10.490279,0 106.942497,10.490279,0 106.942224,10.49056,0 106.941948,10.490279,0 106.941948,10.489721,0 106.943053,10.488611,0 106.943053,10.486111,0 106.943336,10.485833,0 106.943053,10.485555,0 106.943336,10.485279,0 106.943046,10.485001,0 106.943336,10.48472,0 106.943336,10.483611,0 106.942224,10.482501,0 106.941948,10.482501,0 106.941674,10.48222,0 106.941392,10.482223,0 106.941109,10.481944,0 106.940551,10.481944,0 106.940277,10.481666,0 106.939712,10.48168,0 106.939452,10.481391,0 106.939163,10.481391,0 106.938331,10.480561,0 106.938057,10.480561,0 106.937499,10.48,0 106.936943,10.48,0 106.936669,10.47972,0 106.936387,10.479722,0 106.936111,10.479444,0 106.935799,10.479406,0 106.935555,10.479166,0 106.935279,10.479171,0 106.934997,10.47889,0 106.934723,10.47889,0 106.934447,10.478622,0 106.933609,10.478622,0 106.933326,10.47833,0 106.932777,10.478334,0 106.932503,10.478056,0 106.932221,10.478056,0 106.931945,10.478334,0 106.931106,10.47833,0 106.930839,10.478622,0 106.930557,10.478622,0 106.929169,10.48,0 106.928886,10.48,0 106.928337,10.480561,0 106.926666,10.480561,0 106.926391,10.480281,0 106.92611,10.480281,0 106.925278,10.47944,0 106.925278,10.479166,0 106.925003,10.478888,0 106.925003,10.478622,0 106.924713,10.47833,0 106.92472,10.477778,0 106.925003,10.4775,0 106.924713,10.47722,0 106.92472,10.476666,0 106.924446,10.476388,0 106.924446,10.47611,0 106.924164,10.475832,0 106.924164,10.475556,0 106.923615,10.475556,0 106.923332,10.475278,0 106.922227,10.475283,0 106.921937,10.475,0 106.921668,10.475283,0 106.921388,10.475278,0 106.921112,10.475556,0 106.921112,10.475832,0 106.920829,10.47611,0 106.920829,10.476388,0 106.920556,10.476666,0 106.920556,10.476944,0 106.92028,10.47722,0 106.92028,10.4775,0 106.919724,10.478056,0 106.919715,10.47833,0 106.919441,10.47861,0 106.919441,10.479166,0 106.919166,10.479444,0 106.919166,10.47972,0 106.917504,10.481388,0 106.917504,10.481666,0 106.917222,10.481944,0 106.917222,10.483332,0 106.916946,10.483611,0 106.916946,10.484167,0 106.916663,10.484445,0 106.916663,10.485833,0 106.916946,10.486111,0 106.916946,10.486391,0 106.916656,10.486671,0 106.91639,10.486667,0 106.914443,10.488611,0 106.914443,10.488889,0 106.913887,10.489445,0 106.913887,10.489721,0 106.913062,10.49056,0 106.912499,10.490555,0 106.911667,10.491111,0 106.911109,10.491109,0 106.910842,10.491389,0 106.910553,10.491389,0 106.910348,10.49118,0 106.910004,10.491111,0 106.909447,10.490555,0 106.909447,10.489999,0 106.909156,10.489721,0 106.909165,10.489445,0 106.908889,10.489167,0 106.908889,10.488889,0 106.909156,10.488611,0 106.909165,10.484999,0 106.908606,10.484445,0 106.908606,10.483889,0 106.908889,10.483611,0 106.908889,10.481666,0 106.908606,10.481388,0 106.908606,10.480281,0 106.908333,10.48,0 106.908333,10.479171,0 106.908057,10.47889,0 106.908057,10.478622,0 106.907777,10.47833,0 106.907777,10.478056,0 106.907501,10.477778,0 106.907501,10.4775,0 106.906387,10.476393,0 106.904442,10.476393,0 106.904167,10.476671,0 106.903893,10.476666,0 106.903893,10.47694,0 106.903344,10.4775,0 106.903335,10.477778,0 106.903052,10.478056,0 106.903052,10.478334,0 106.902779,10.47861,0 106.902779,10.47972,0 106.902496,10.48,0 106.902496,10.480556,0 106.902779,10.480832,0 106.902496,10.481113,0 106.902496,10.481944,0 106.902223,10.48222,0 106.902223,10.482779,0 106.901947,10.483054,0 106.901947,10.483611,0 106.901108,10.484445,0 106.900832,10.484723,0 106.900832,10.484999,0 106.9,10.485833,0 106.89972,10.48583,0 106.898888,10.486671,0 106.898612,10.486667,0 106.89833,10.486945,0 106.898056,10.486945,0 106.897781,10.487223,0 106.8975,10.487223,0 106.897224,10.487501,0 106.896942,10.48749,0 106.896668,10.487781,0 106.896393,10.487781,0 106.89611,10.488062,0 106.895836,10.488055,0 106.895554,10.488333,0 106.894722,10.488333,0 106.894448,10.488611,0 106.893325,10.488611,0 106.893058,10.488891,0 106.892776,10.488891,0 106.892502,10.488611,0 106.891946,10.488611,0 106.891114,10.489441,0 106.89167,10.490001,0 106.891937,10.490279,0 106.892502,10.490279,0 106.892776,10.49056,0 106.893058,10.490279,0 106.893325,10.490279,0 106.89389,10.489721,0 106.894173,10.490001,0 106.89611,10.490001,0 106.896393,10.489721,0 106.896668,10.490001,0 106.896942,10.490001,0 106.897218,10.490279,0 106.897767,10.490279,0 106.898056,10.49056,0 106.89833,10.490555,0 106.898612,10.490833,0 106.898612,10.491109,0 106.898888,10.491389,0 106.898888,10.491667,0 106.899171,10.491945,0 106.899171,10.492221,0 106.898888,10.492499,0 106.898888,10.492777,0 106.898612,10.493055,0 106.898612,10.493333,0 106.898056,10.493889,0 106.897767,10.493889,0 106.8975,10.49417,0 106.896942,10.494167,0 106.896668,10.494446,0 106.894166,10.494446,0 106.89389,10.494721,0 106.893058,10.494721,0 106.892776,10.495002,0 106.892219,10.494999,0 106.891388,10.495834,0 106.891388,10.496387,0 106.892219,10.497222,0 106.893607,10.497222,0 106.89389,10.496943,0 106.894166,10.496943,0 106.894448,10.496668,0 106.894722,10.496668,0 106.894998,10.496387,0 106.895278,10.49639,0 106.895547,10.496112,0 106.895836,10.496112,0 106.896386,10.495555,0 106.896942,10.49556,0 106.897218,10.49528,0 106.897767,10.49528,0 106.898056,10.495002,0 106.898612,10.495002,0 106.898888,10.49528,0 106.899444,10.495277,0 106.900276,10.496112,0 106.89972,10.496668,0 106.899171,10.496668,0 106.898888,10.496387,0 106.898056,10.496387,0 106.897781,10.496668,0 106.897224,10.496668,0 106.896942,10.496943,0 106.896668,10.496943,0 106.896386,10.497222,0 106.89611,10.497222,0 106.895547,10.49778,0 106.895278,10.49778,0 106.894998,10.49806,0 106.894722,10.498056,0 106.894448,10.498334,0 106.894166,10.498334,0 106.89389,10.498612,0 106.892219,10.498612,0 106.891946,10.498334,0 106.89167,10.498334,0 106.890556,10.497222,0 106.89,10.496668,0 106.89,10.495555,0 106.890556,10.494999,0 106.890556,10.494721,0 106.89167,10.493611,0 106.891937,10.493621,0 106.892219,10.493331,0 106.892776,10.493333,0 106.893058,10.493055,0 106.894729,10.493062,0 106.894998,10.492782,0 106.896668,10.492782,0 106.897218,10.492221,0 106.897224,10.491945,0 106.896942,10.491667,0 106.89167,10.49167,0 106.890556,10.49056,0 106.89,10.490001,0 106.89,10.489441,0 106.889724,10.489167,0 106.889724,10.488889,0 106.89,10.488611,0 106.89,10.488333,0 106.890556,10.487777,0 106.890831,10.487781,0 106.891114,10.48749,0 106.891946,10.487501,0 106.892219,10.487223,0 106.894722,10.487223,0 106.894998,10.486945,0 106.895278,10.486945,0 106.895554,10.486667,0 106.895836,10.486671,0 106.896393,10.486111,0 106.896668,10.486111,0 106.896942,10.485833,0 106.897224,10.485833,0 106.8975,10.485555,0 106.897767,10.485561,0 106.898056,10.485281,0 106.89833,10.485281,0 106.898612,10.485001,0 106.898888,10.485001,0 106.899437,10.484431,0 106.89972,10.484445,0 106.900559,10.483611,0 106.900559,10.483054,0 106.900832,10.482779,0 106.900832,10.48222,0 106.901108,10.481944,0 106.901108,10.479722,0 106.901391,10.479444,0 106.901391,10.478334,0 106.901664,10.478056,0 106.901664,10.477778,0 106.901947,10.4775,0 106.901947,10.47722,0 106.903335,10.475832,0 106.903893,10.475278,0 106.904167,10.475283,0 106.904442,10.475,0 106.904999,10.475,0 106.905281,10.474722,0 106.905555,10.474722,0 106.90583,10.475,0 106.906113,10.475,0 106.906387,10.475283,0 106.906669,10.475278,0 106.906945,10.475556,0 106.907218,10.475556,0 106.907777,10.476112,0 106.908057,10.47611,0 106.908333,10.476388,0 106.908333,10.476666,0 106.908606,10.476944,0 106.908606,10.47722,0 106.908889,10.4775,0 106.908889,10.478056,0 106.909156,10.47833,0 106.909156,10.478622,0 106.909447,10.478888,0 106.909447,10.479166,0 106.909721,10.479444,0 106.909721,10.479722,0 106.910004,10.48,0 106.910004,10.480832,0 106.910279,10.48111,0 106.910279,10.482781,0 106.910553,10.483061,0 106.910553,10.483889,0 106.910835,10.484167,0 106.910835,10.484445,0 106.910553,10.484723,0 106.910553,10.485555,0 106.910835,10.485833,0 106.910835,10.488889,0 106.911392,10.489445,0 106.911667,10.489445,0 106.911941,10.489167,0 106.912217,10.489172,0 106.912499,10.488891,0 106.912499,10.488611,0 106.913611,10.487501,0 106.913611,10.487223,0 106.914719,10.486111,0 106.914719,10.485833,0 106.915002,10.485555,0 106.915002,10.485279,0 106.915284,10.485001,0 106.915284,10.483891,0 106.915558,10.483611,0 106.915558,10.482779,0 106.915834,10.482501,0 106.915834,10.481391,0 106.916107,10.48111,0 106.916114,10.480832,0 106.91639,10.480556,0 106.91639,10.480278,0 106.917222,10.47944,0 106.917222,10.479166,0 106.918053,10.478334,0 106.918053,10.478056,0 106.918336,10.477778,0 106.918327,10.4775,0 106.91861,10.47722,0 106.91861,10.476944,0 106.918892,10.476666,0 106.918892,10.476112,0 106.919166,10.475832,0 106.919166,10.475278,0 106.919441,10.475,0 106.919441,10.474722,0 106.919724,10.474444,0 106.919724,10.474166,0 106.919998,10.47389,0 106.919998,10.473612,0 106.92028,10.473334,0 106.922227,10.473334,0 106.9225,10.473612,0 106.923608,10.473612,0 106.924157,10.47417,0 106.924446,10.474166,0 106.925003,10.474722,0 106.925834,10.475556,0 106.925834,10.475832,0 106.92611,10.476112,0 106.92611,10.476666,0 106.926391,10.47694,0 106.926391,10.4775,0 106.926666,10.477778,0 106.926666,10.47833,0 106.927498,10.479171,0 106.927772,10.47889,0 106.928047,10.47889,0 106.929169,10.477781,0 106.929442,10.477781,0 106.930001,10.47722,0 106.930274,10.477222,0 106.930557,10.476944,0 106.930833,10.476944,0 106.931115,10.476666,0 106.931655,10.476671,0 106.931945,10.476393,0 106.932503,10.476393,0 106.932777,10.476671,0 106.933052,10.476671,0 106.933609,10.47611,0 106.933891,10.476112,0 106.933891,10.475556,0 106.932221,10.47389,0 106.932221,10.473612,0 106.931945,10.473334,0 106.931945,10.471666,0 106.931664,10.47139,0 106.931655,10.469721,0 106.931389,10.469432,0 106.931389,10.469168,0 106.931115,10.46889,0 106.931106,10.468609,0 106.930833,10.468333,0 106.930833,10.468055,0 106.931664,10.467221,0 106.931664,10.466945,0 106.933335,10.465277,0 106.933335,10.464999,0 106.933609,10.464721,0 106.933609,10.464445,0 106.933891,10.464167,0 106.934167,10.46417,0 106.934997,10.463331,0 106.934997,10.463055,0 106.935555,10.462499,0 106.935546,10.461391,0 106.935838,10.461111,0 106.935838,10.460833,0 106.935555,10.460557,0 106.935555,10.460277,0 106.935279,10.460281,0 106.935279,10.460001,0 106.934997,10.459721,0 106.934997,10.459167,0 106.934723,10.458889,0 106.934723,10.458611,0 106.934447,10.458333,0 106.934447,10.457779,0 106.933891,10.457223,0 106.933891,10.456945,0 106.933335,10.456389,0 106.933335,10.454722,0 106.933609,10.454444,0 106.933609,10.453332,0 106.933335,10.453056,0 106.933335,10.4525,0 106.933609,10.45222,0 106.933609,10.45139,0 106.933891,10.45111,0 106.933898,10.44972,0 106.934167,10.449444,0 106.934167,10.449166,0 106.933891,10.448888,0 106.933898,10.448061,0 106.934167,10.44778,0 106.933898,10.4475,0 106.933891,10.447222,0 106.934167,10.446944,0 106.934167,10.44639,0 106.934997,10.445556,0 106.934997,10.44528,0 106.936387,10.44389,0 106.936387,10.443609,0 106.936669,10.443334,0 106.936387,10.443056,0 106.936387,10.442778,0 106.936111,10.44278,0 106.935838,10.442511,0 106.935546,10.44278,0 106.934997,10.44278,0 106.934723,10.44306,0 106.933609,10.44306,0 106.933326,10.44278,0 106.933052,10.44278,0 106.932777,10.442511,0 106.931389,10.442511,0 106.931106,10.442221,0 106.930001,10.442224,0 106.929725,10.441943,0 106.929169,10.441943,0 106.928886,10.442224,0 106.928054,10.442224,0 106.927781,10.441943,0 106.927498,10.441943,0 106.927222,10.441668,0 106.926666,10.441668,0 106.926391,10.441943,0 106.924446,10.441943,0 106.924141,10.441638,0 106.923615,10.441111,0 106.923332,10.441111,0 106.923058,10.440833,0 106.922776,10.440833,0 106.9225,10.440555,0 106.922227,10.440555,0 106.920829,10.441943,0 106.920829,10.442221,0 106.917778,10.44528,0 106.917504,10.44528,0 106.917222,10.445572,0 106.916946,10.445556,0 106.916663,10.445834,0 106.916114,10.445834,0 106.915834,10.44611,0 106.915275,10.44611,0 106.915093,10.44593,0 106.914719,10.445556,0 106.914436,10.445572,0 106.91417,10.44528,0 106.913887,10.44528,0 106.913552,10.444943,0 106.913331,10.444722,0 106.913055,10.444722,0 106.912782,10.444444,0 106.912499,10.444444,0 106.912217,10.444719,0 106.912217,10.445,0 106.911941,10.445278,0 106.911941,10.44611,0 106.911667,10.44639,0 106.911667,10.446666,0 106.910835,10.4475,0 106.910553,10.4475,0 106.909997,10.448061,0 106.909707,10.448061,0 106.909156,10.4475,0 106.908889,10.4475,0 106.908606,10.447222,0 106.907777,10.447222,0 106.907501,10.446944,0 106.907218,10.446944,0 106.906945,10.446666,0 106.905281,10.446666,0 106.905281,10.446944,0 106.904999,10.447222,0 106.904999,10.4475,0 106.904725,10.447778,0 106.904725,10.448612,0 106.904442,10.448888,0 106.904442,10.44972,0 106.904716,10.450002,0 106.904442,10.450278,0 106.904442,10.450556,0 106.904167,10.45083,0 106.904167,10.45139,0 106.903893,10.451666,0 106.903893,10.451944,0 106.903611,10.452222,0 106.903611,10.4525,0 106.903344,10.452781,0 106.902779,10.452781,0 106.902496,10.4525,0 106.902496,10.451944,0 106.902779,10.451666,0 106.902779,10.450834,0 106.903052,10.450556,0 106.903052,10.449722,0 106.903335,10.449444,0 106.903335,10.448056,0 106.903611,10.447778,0 106.903611,10.44722,0 106.903893,10.446944,0 106.903893,10.446666,0 106.904442,10.44611,0 106.904725,10.44611,0 106.905281,10.445572,0 106.905564,10.445572,0 106.90583,10.44528,0 106.906936,10.44528,0 106.907218,10.445572,0 106.907777,10.445556,0 106.908057,10.445834,0 106.908606,10.445834,0 106.908889,10.44611,0 106.909447,10.44611,0 106.909707,10.44639,0 106.909997,10.44611,0 106.910279,10.44611,0 106.910835,10.445556,0 106.910842,10.445,0 106.911109,10.444719,0 106.911109,10.444168,0 106.912223,10.443056,0 106.913055,10.443056,0 106.913331,10.443334,0 106.913887,10.443334,0 106.915002,10.444444,0 106.91639,10.444444,0 106.916663,10.444168,0 106.916946,10.44417,0 106.917778,10.443329,0 106.918053,10.443334,0 106.919724,10.441668,0 106.919724,10.440833,0 106.918336,10.439445,0 106.917222,10.43945,0 106.916107,10.438331,0 106.915834,10.438333,0 106.914719,10.437223,0 106.914719,10.436667,0 106.914443,10.436389,0 106.914443,10.436111,0 106.913611,10.435277,0 106.913611,10.435001,0 106.913331,10.434723,0 106.913331,10.434445,0 106.912223,10.433333,0 106.911941,10.433333,0 106.911667,10.433055,0 106.911667,10.433333,0 106.910279,10.433333,0 106.910004,10.433055,0 106.908333,10.433062,0 106.908057,10.432781,0 106.907501,10.432781,0 106.907218,10.432501,0 106.906936,10.432501,0 106.906715,10.432266,0 106.906387,10.432223,0 106.90583,10.431667,0 106.905564,10.431671,0 106.905281,10.431389,0 106.904167,10.431389,0 106.903893,10.431111,0 106.903611,10.431111,0 106.903052,10.430555,0 106.902779,10.43057,0 106.902496,10.430281,0 106.901391,10.430281,0 106.901108,10.43057,0 106.900276,10.430555,0 106.9,10.430833,0 106.89972,10.43083,0 106.898888,10.431671,0 106.898612,10.431667,0 106.89833,10.431945,0 106.898056,10.43194,0 106.8975,10.432501,0 106.897218,10.432501,0 106.896942,10.432781,0 106.896636,10.432749,0 106.896386,10.432501,0 106.896393,10.432221,0 106.89611,10.431945,0 106.89611,10.431389,0 106.896668,10.430833,0 106.897781,10.430833,0 106.89972,10.428888,0 106.9,10.429171,0 106.901108,10.429171,0 106.901391,10.428891,0 106.902496,10.428891,0 106.902779,10.429171,0 106.903052,10.429167,0 106.903611,10.429723,0 106.903611,10.430001,0 106.905281,10.430001,0 106.905564,10.430281,0 106.906387,10.430281,0 106.906669,10.43057,0 106.906945,10.430555,0 106.907501,10.431111,0 106.908057,10.431111,0 106.908057,10.431389,0 106.908889,10.432223,0 106.910279,10.432223,0 106.910279,10.431945,0 106.910553,10.432223,0 106.911667,10.432223,0 106.911941,10.431945,0 106.912223,10.431945,0 106.912499,10.432223,0 106.912773,10.432221,0 106.913062,10.432501,0 106.913331,10.432501,0 106.913887,10.433055,0 106.913887,10.433321,0 106.914443,10.433889,0 106.914443,10.434167,0 106.914719,10.434445,0 106.914719,10.434721,0 106.915275,10.435277,0 106.915275,10.435555,0 106.915834,10.436111,0 106.915834,10.436389,0 106.916663,10.437223,0 106.917222,10.437223,0 106.918053,10.436389,0 106.918053,10.436111,0 106.918336,10.435833,0 106.918336,10.435277,0 106.918053,10.435001,0 106.918053,10.434167,0 106.917778,10.433891,0 106.917778,10.433321,0 106.917504,10.433333,0 106.917504,10.432777,0 106.917222,10.432501,0 106.917222,10.431671,0 106.916656,10.431111,0 106.916663,10.430555,0 106.916946,10.430279,0 106.916946,10.429171,0 106.917778,10.42833,0 106.917778,10.428057,0 106.919166,10.426666,0 106.919998,10.426671,0 106.92028,10.426391,0 106.921112,10.426391,0 106.921668,10.425832,0 106.921668,10.425554,0 106.92028,10.424166,0 106.92028,10.42389,0 106.919998,10.42361,0 106.919998,10.4225,0 106.919715,10.42222,0 106.919724,10.421944,0 106.919441,10.421668,0 106.919441,10.419722,0 106.919166,10.419444,0 106.919166,10.419166,0 106.918892,10.41889,0 106.918899,10.41861,0 106.91861,10.418334,0 106.91861,10.418056,0 106.918899,10.41778,0 106.918899,10.417222,0 106.91861,10.416944,0 106.91861,10.416668,0 106.918336,10.416387,0 106.918327,10.415831,0 106.918053,10.415834,0 106.917778,10.416112,0 106.917778,10.416668,0 106.917504,10.416944,0 106.917504,10.417222,0 106.916946,10.41778,0 106.916946,10.41806,0 106.916656,10.41806,0 106.91639,10.418341,0 106.916114,10.418334,0 106.915834,10.418612,0 106.915558,10.41861,0 106.915002,10.41917,0 106.913887,10.41806,0 106.914719,10.417222,0 106.914443,10.416944,0 106.914443,10.416668,0 106.91417,10.416387,0 106.91417,10.416112,0 106.913887,10.415834,0 106.913887,10.415277,0 106.913611,10.414999,0 106.913611,10.413892,0 106.913887,10.413892,0 106.91417,10.41417,0 106.914436,10.41417,0 106.915558,10.415277,0 106.915558,10.416112,0 106.915834,10.416387,0 106.915834,10.416668,0 106.916114,10.416944,0 106.91639,10.416668,0 106.91639,10.416387,0 106.916656,10.416112,0 106.916656,10.415831,0 106.916946,10.415556,0 106.916946,10.415277,0 106.917222,10.415002,0 106.917222,10.414721,0 106.917778,10.414168,0 106.918053,10.41417,0 106.918327,10.413892,0 106.918899,10.413892,0 106.919715,10.41306,0 106.919998,10.413055,0 106.920556,10.413611,0 106.920556,10.414168,0 106.919998,10.414721,0 106.919998,10.414999,0 106.919724,10.415277,0 106.919715,10.416941,0 106.92028,10.4175,0 106.919998,10.41778,0 106.919998,10.41889,0 106.92028,10.41917,0 106.920563,10.41917,0 106.920829,10.41889,0 106.920829,10.41806,0 106.921112,10.41778,0 106.921112,10.4175,0 106.921388,10.417222,0 106.921691,10.417249,0 106.921937,10.4175,0 106.922227,10.4175,0 106.923608,10.416112,0 106.923608,10.415831,0 106.925003,10.414443,0 106.925278,10.414443,0 106.92611,10.413611,0 106.926391,10.413611,0 106.926666,10.413333,0 106.92694,10.413333,0 106.927222,10.413055,0 106.927772,10.41306,0 106.928047,10.41278,0 106.928613,10.41278,0 106.929442,10.411941,0 106.929442,10.411667,0 106.929169,10.411389,0 106.928886,10.411389,0 106.928613,10.411111,0 106.928047,10.411111,0 106.927772,10.410831,0 106.926666,10.410833,0 106.926391,10.411111,0 106.92611,10.411111,0 106.925828,10.411389,0 106.925278,10.410831,0 106.925278,10.410277,0 106.92611,10.409445,0 106.92611,10.408889,0 106.925834,10.408611,0 106.925834,10.408333,0 106.925278,10.407777,0 106.925278,10.407501,0 106.923332,10.405555,0 106.922783,10.405562,0 106.9225,10.405281,0 106.922227,10.405279,0 106.921388,10.406109,0 106.921388,10.406389,0 106.921112,10.406667,0 106.921112,10.406945,0 106.920829,10.407221,0 106.920829,10.407501,0 106.920556,10.407777,0 106.920563,10.408331,0 106.919998,10.408889,0 106.919998,10.409167,0 106.919724,10.409445,0 106.919715,10.409721,0 106.918336,10.411111,0 106.918053,10.411111,0 106.917778,10.411389,0 106.917504,10.411389,0 106.917222,10.41167,0 106.916946,10.41167,0 106.915558,10.41306,0 106.915275,10.413055,0 106.915002,10.413333,0 106.914719,10.413055,0 106.914719,10.412777,0 106.914436,10.412502,0 106.91417,10.412502,0 106.913887,10.412221,0 106.913887,10.411945,0 106.91417,10.411667,0 106.91417,10.411389,0 106.914719,10.410831,0 106.914719,10.409723,0 106.915558,10.408889,0 106.915834,10.408891,0 106.916107,10.408611,0 106.91639,10.408611,0 106.916663,10.408333,0 106.916946,10.408333,0 106.917222,10.408055,0 106.917504,10.408062,0 106.918053,10.407501,0 106.918053,10.407221,0 106.918336,10.406945,0 106.919166,10.406945,0 106.919998,10.406111,0 106.919998,10.405833,0 106.921112,10.404723,0 106.921388,10.404723,0 106.921944,10.404167,0 106.923615,10.404167,0 106.923888,10.404445,0 106.924157,10.40444,0 106.925003,10.405281,0 106.925278,10.405279,0 106.925834,10.405833,0 106.925828,10.406109,0 106.92611,10.406389,0 106.92611,10.406667,0 106.926391,10.406945,0 106.926391,10.407221,0 106.927498,10.408333,0 106.928337,10.408333,0 106.928613,10.408611,0 106.928613,10.409723,0 106.928847,10.40996,0 106.929442,10.41056,0 106.929734,10.41056,0 106.930557,10.411389,0 106.930557,10.411667,0 106.930833,10.411945,0 106.930833,10.412221,0 106.931115,10.412221,0 106.931389,10.412502,0 106.931389,10.412621,0 106.931389,10.413055,0 106.931115,10.413333,0 106.930274,10.413333,0 106.930001,10.413611,0 106.929442,10.413611,0 106.928613,10.414443,0 106.928337,10.414443,0 106.928054,10.414721,0 106.927222,10.414721,0 106.92694,10.415002,0 106.926666,10.414999,0 106.924446,10.417222,0 106.924446,10.4175,0 106.923888,10.41806,0 106.923608,10.41806,0 106.923332,10.418341,0 106.923058,10.418341,0 106.9225,10.41889,0 106.922227,10.41889,0 106.921937,10.41917,0 106.921668,10.419166,0 106.921112,10.419722,0 106.921112,10.421388,0 106.921388,10.421668,0 106.921388,10.421939,0 106.922227,10.422778,0 106.922227,10.423056,0 106.922783,10.42361,0 106.922776,10.423888,0 106.923058,10.424166,0 106.923058,10.424444,0 106.923332,10.424722,0 106.923332,10.425554,0 106.923058,10.425834,0 106.923058,10.42611,0 106.922776,10.426388,0 106.922776,10.426666,0 106.9225,10.42694,0 106.9225,10.42751,0 106.921112,10.428891,0 106.920563,10.428891,0 106.92028,10.429171,0 106.919441,10.429167,0 106.918892,10.429723,0 106.91861,10.429723,0 106.918336,10.430001,0 106.918336,10.431111,0 106.91861,10.431389,0 106.91861,10.431945,0 106.918899,10.432221,0 106.918899,10.432781,0 106.919998,10.433889,0 106.919998,10.434167,0 106.92028,10.434445,0 106.92028,10.435001,0 106.920556,10.435277,0 106.920556,10.435833,0 106.921944,10.437223,0 106.9225,10.437221,0 106.922783,10.437501,0 106.923058,10.437501,0 106.923332,10.437779,0 106.924713,10.437779,0 106.925003,10.437501,0 106.925278,10.437779,0 106.925828,10.437779,0 106.92611,10.437501,0 106.926391,10.437501,0 106.92694,10.438062,0 106.929734,10.438062,0 106.930001,10.437779,0 106.930839,10.437779,0 106.931106,10.437501,0 106.932221,10.437501,0 106.932503,10.437221,0 106.933335,10.437223,0 106.933609,10.436943,0 106.933891,10.436943,0 106.934167,10.436667,0 106.936111,10.436669,0 106.936387,10.43638,0 106.936943,10.436389,0 106.937226,10.436111,0 106.938057,10.436943,0 106.938614,10.436389,0 106.938889,10.436389,0 106.939163,10.436111,0 106.939445,10.436111,0 106.939721,10.435833,0 106.940002,10.435833,0 106.940277,10.435555,0 106.941674,10.43556,0 106.941948,10.435279,0 106.942224,10.435279,0 106.945,10.432501,0 106.945,10.432221,0 106.946388,10.430833,0 106.946388,10.430001,0 106.946663,10.429723,0 106.946663,10.429445,0 106.948058,10.428057,0 106.948327,10.428061,0 106.948883,10.42751,0 106.949173,10.42751,0 106.949449,10.42722,0 106.949722,10.427222,0 106.950278,10.426666,0 106.950547,10.426671,0 106.950837,10.426391,0 106.951393,10.426391,0 106.951942,10.425832,0 106.952225,10.425834,0 106.9525,10.425554,0 106.953056,10.425561,0 106.953613,10.425,0 106.953888,10.425,0 106.954171,10.424722,0 106.95472,10.424722,0 106.955276,10.424166,0 106.955826,10.424171,0 106.956673,10.42333,0 106.956947,10.423334,0 106.959443,10.420834,0 106.960281,10.420834,0 106.960824,10.421381,0 106.960824,10.42167,0 106.961669,10.4225,0 106.962501,10.42167,0 106.962501,10.42111,0 106.961945,10.420556,0 106.961945,10.42,0 106.962219,10.420002,0 106.962501,10.41972,0 106.962777,10.41972,0 106.963609,10.420563,0 106.964448,10.420563,0 106.964721,10.42028,0 106.965279,10.42028,0 106.965553,10.420002,0 106.965842,10.420002,0 106.966667,10.41917,0 106.966667,10.41889,0 106.966111,10.418341,0 106.965553,10.418334,0 106.965279,10.418612,0 106.963609,10.418612,0 106.963333,10.418334,0 106.963609,10.418056,0 106.963609,10.41778,0 106.964448,10.416941,0 106.964721,10.416944,0 106.966111,10.415556,0 106.966111,10.415277,0 106.966667,10.414721,0 106.96695,10.415002,0 106.967499,10.414999,0 106.967561,10.415339,0 106.968055,10.415834,0 106.968331,10.415834,0 106.968614,10.416112,0 106.968887,10.416112,0 106.969437,10.41667,0 106.969719,10.416668,0 106.970275,10.417222,0 106.970626,10.41729,0 106.970834,10.4175,0 106.972495,10.4175,0 106.973054,10.416941,0 106.973336,10.416944,0 106.974724,10.415556,0 106.974724,10.415277,0 106.974998,10.415002,0 106.974998,10.414441,0 106.974724,10.414168,0 106.974724,10.413889,0 106.974442,10.413611,0 106.974166,10.413611,0 106.973336,10.412777,0 106.97361,10.412502,0 106.97361,10.412221,0 106.973892,10.411945,0 106.973892,10.411667,0 106.97361,10.411389,0 106.973343,10.411389,0 106.973343,10.411111,0 106.973054,10.410833,0 106.973054,10.410555,0 106.972778,10.410277,0 106.972778,10.409999,0 106.972504,10.409723,0 106.972504,10.409445,0 106.972283,10.409226,0 106.972222,10.408611,0 106.971666,10.408055,0 106.971666,10.407777,0 106.970558,10.406671,0 106.970275,10.406671,0 106.970009,10.4064,0 106.969437,10.4064,0 106.96917,10.406109,0 106.968887,10.406111,0 106.968614,10.405833,0 106.968055,10.405833,0 106.967782,10.405555,0 106.967499,10.405562,0 106.967217,10.405281,0 106.96695,10.405281,0 106.966667,10.405001,0 106.966392,10.405001,0 106.966111,10.404721,0 106.965279,10.404723,0 106.964997,10.404445,0 106.964721,10.404445,0 106.964448,10.404167,0 106.964158,10.404171,0 106.963882,10.403891,0 106.96306,10.403891,0 106.962501,10.403339,0 106.962219,10.403339,0 106.961936,10.403061,0 106.961669,10.403061,0 106.961387,10.402781,0 106.960824,10.402781,0 106.960557,10.402501,0 106.959999,10.402501,0 106.959725,10.402223,0 106.959443,10.402223,0 106.958884,10.401666,0 106.958045,10.401671,0 106.957496,10.40111,0 106.957223,10.40111,0 106.956947,10.400832,0 106.956108,10.400832,0 106.955832,10.400557,0 106.955276,10.400561,0 106.95472,10.4,0 106.954438,10.4,0 106.954171,10.39972,0 106.953888,10.399722,0 106.953613,10.399444,0 106.952774,10.399444,0 106.9525,10.399166,0 106.951942,10.399171,0 106.951668,10.398891,0 106.95111,10.398891,0 106.950837,10.39861,0 106.950547,10.39861,0 106.95031,10.398371,0 106.949998,10.398334,0 106.949722,10.398056,0 106.949173,10.398061,0 106.948883,10.397781,0 106.947778,10.397781,0 106.947502,10.3975,0 106.946388,10.3975,0 106.946105,10.397211,0 106.945832,10.397222,0 106.945275,10.396666,0 106.945,10.396671,0 106.944503,10.396167,0 106.943336,10.396112,0 106.943053,10.395832,0 106.941948,10.395832,0 106.941665,10.395556,0 106.941392,10.395561,0 106.941109,10.395283,0 106.940827,10.395283,0 106.940551,10.395,0 106.940002,10.395,0 106.939721,10.394722,0 106.939452,10.394722,0 106.938889,10.395283,0 106.938331,10.395283,0 106.937768,10.394722,0 106.937226,10.394722,0 106.936943,10.394444,0 106.936669,10.394444,0 106.936387,10.394722,0 106.936111,10.394722,0 106.935838,10.394444,0 106.935555,10.394444,0 106.934997,10.393888,0 106.934873,10.393889,0 106.934869,10.393889,0 106.934723,10.39389,0 106.934447,10.393612,0 106.934167,10.393612,0 106.933335,10.392778,0 106.933052,10.39278,0 106.932695,10.39242,0 106.932221,10.391946,0 106.931945,10.391946,0 106.931664,10.391666,0 106.931389,10.39167,0 106.931106,10.391401,0 106.930557,10.391401,0 106.930267,10.39111,0 106.930001,10.391112,0 106.929725,10.390834,0 106.929442,10.390834,0 106.928613,10.39,0 106.928047,10.39,0 106.927498,10.389441,0 106.927222,10.389722,0 106.926666,10.389722,0 106.92611,10.389168,0 106.925828,10.38917,0 106.925171,10.388502,0 106.925003,10.388334,0 106.92472,10.388334,0 106.924446,10.388055,0 106.924157,10.38806,0 106.923888,10.38778,0 106.923608,10.38778,0 106.923332,10.387499,0 106.923058,10.387499,0 106.922776,10.387221,0 106.922227,10.387221,0 106.921944,10.386946,0 106.921668,10.386946,0 106.920829,10.386111,0 106.920556,10.386111,0 106.92028,10.385833,0 106.919998,10.385833,0 106.919724,10.385555,0 106.919166,10.385562,0 106.918899,10.38527,0 106.91861,10.385277,0 106.918327,10.384999,0 106.917778,10.385562,0 106.917504,10.385562,0 106.916946,10.384999,0 106.916946,10.384721,0 106.916114,10.383889,0 106.915834,10.383889,0 106.915284,10.383331,0 106.915002,10.383333,0 106.914719,10.383055,0 106.914436,10.38306,0 106.91417,10.382782,0 106.913887,10.382782,0 106.913611,10.382501,0 106.912773,10.382501,0 106.912499,10.382232,0 106.912217,10.382232,0 106.911941,10.382501,0 106.911613,10.382558,0 106.911392,10.382782,0 106.911072,10.382738,0 106.910842,10.382501,0 106.910553,10.382501,0 106.909447,10.381391,0 106.908057,10.381391,0 106.907777,10.381111,0 106.907501,10.381111,0 106.907218,10.380833,0 106.906899,10.380792,0 106.906387,10.380277,0 106.906113,10.380281,0 106.90583,10.380001,0 106.905236,10.379955,0 106.904999,10.379723,0 106.904442,10.379723,0 106.904167,10.379445,0 106.903893,10.379445,0 106.903611,10.379167,0 106.903328,10.379181,0 106.902496,10.380001,0 106.902223,10.380001,0 106.901657,10.37944,0 106.901664,10.379167,0 106.901391,10.378889,0 106.901391,10.378611,0 106.900832,10.378055,0 106.900559,10.378333,0 106.900276,10.378333,0 106.899444,10.377499,0 106.898888,10.377501,0 106.898612,10.37722,0 106.898612,10.376945,0 106.898056,10.376389,0 106.897218,10.37722,0 106.897218,10.377501,0 106.896668,10.377501,0 106.89611,10.37694,0 106.895554,10.376945,0 106.895278,10.377223,0 106.894173,10.37722,0 106.89389,10.377501,0 106.891937,10.377501,0 106.891716,10.377271,0 106.891388,10.377223,0 106.891228,10.377063,0 106.890831,10.376667,0 106.890556,10.376945,0 106.890273,10.376945,0 106.89,10.377223,0 106.889717,10.37722,0 106.889443,10.377501,0 106.888602,10.377501,0 106.888381,10.377271,0 106.887497,10.37722,0 106.886948,10.377781,0 106.886672,10.377781,0 106.886109,10.37722,0 106.885001,10.377223,0 106.884719,10.376945,0 106.884163,10.376945,0 106.883889,10.376667,0 106.883613,10.376667,0 106.883331,10.376945,0 106.881667,10.376945,0 106.881387,10.377223,0 106.881111,10.37722,0 106.880837,10.377501,0 106.880546,10.377501,0 106.880279,10.377781,0 106.87996,10.37774,0 106.879723,10.377499,0 106.879447,10.377501,0 106.879174,10.37722,0 106.878891,10.37722,0 106.878608,10.377501,0 106.878326,10.377501,0 106.878052,10.37722,0 106.877777,10.37722,0 106.87722,10.377781,0 106.876664,10.377781,0 106.876389,10.377501,0 106.876106,10.377501,0 106.875862,10.377246,0 106.875557,10.37722,0 106.874734,10.378059,0 106.876954,10.380281,0 106.87722,10.380281,0 106.877503,10.380562,0 106.877777,10.380562,0 106.878608,10.381391,0 106.878608,10.381672,0 106.879996,10.383055,0 106.879996,10.383611,0 106.879723,10.383889,0 106.879723,10.384167,0 106.879447,10.384445,0 106.879447,10.384721,0 106.879723,10.384999,0 106.879723,10.385277,0 106.879996,10.385555,0 106.879996,10.385833,0 106.880279,10.386111,0 106.880279,10.386389,0 106.879996,10.386665,0 106.879996,10.386946,0 106.87973,10.387221,0 106.87973,10.38778,0 106.879996,10.38806,0 106.879996,10.38889,0 106.878608,10.390278,0 106.878608,10.39111,0 106.878335,10.39139,0 106.878335,10.391666,0 106.878052,10.391946,0 106.878052,10.392219,0 106.877777,10.3925,0 106.877777,10.394166,0 106.878052,10.394444,0 106.876945,10.395556,0 106.876945,10.395832,0 106.876664,10.396112,0 106.876664,10.396944,0 106.876389,10.397211,0 106.876389,10.398888,0 106.876113,10.399166,0 106.876113,10.399444,0 106.875832,10.39972,0 106.875832,10.4,0 106.875274,10.400557,0 106.875274,10.401666,0 106.875001,10.40194,0 106.875001,10.402781,0 106.874725,10.403054,0 106.874725,10.403333,0 106.874442,10.403611,0 106.874442,10.404445,0 106.874169,10.404723,0 106.874169,10.405833,0 106.873886,10.406111,0 106.873886,10.407221,0 106.873597,10.407501,0 106.873613,10.407777,0 106.873337,10.408055,0 106.873337,10.408333,0 106.873047,10.408611,0 106.873054,10.408889,0 106.872781,10.409167,0 106.872781,10.409445,0 106.872498,10.409723,0 106.872498,10.409999,0 106.872222,10.410277,0 106.872222,10.410555,0 106.871949,10.410833,0 106.871949,10.411111,0 106.871666,10.411389,0 106.871666,10.411667,0 106.87139,10.411945,0 106.87139,10.412221,0 106.87111,10.412502,0 106.87111,10.41278,0 106.870002,10.413889,0 106.870002,10.414168,0 106.86972,10.414441,0 106.86972,10.415002,0 106.869446,10.41528,0 106.869446,10.415556,0 106.868888,10.416112,0 106.868888,10.416387,0 106.868614,10.416668,0 106.868608,10.416941,0 106.867776,10.417778,0 106.867776,10.418334,0 106.8675,10.418612,0 106.8675,10.41889,0 106.866944,10.419444,0 106.866944,10.41972,0 106.866385,10.420278,0 106.866385,10.420556,0 106.865836,10.421112,0 106.865836,10.421388,0 106.86528,10.421944,0 106.86528,10.422222,0 106.864464,10.42304,0 106.864441,10.423334,0 106.863334,10.424444,0 106.863327,10.424722,0 106.862778,10.425278,0 106.862778,10.425554,0 106.862504,10.425834,0 106.862504,10.42611,0 106.862221,10.426388,0 106.862221,10.426944,0 106.861946,10.42722,0 106.861946,10.428888,0 106.862221,10.429167,0 106.862221,10.429723,0 106.862504,10.430001,0 106.862504,10.430279,0 106.863334,10.431111,0 106.863334,10.431389,0 106.863892,10.431945,0 106.863892,10.432221,0 106.864166,10.432501,0 106.864166,10.432781,0 106.864432,10.433062,0 106.864724,10.433055,0 106.864997,10.433333,0 106.864997,10.433611,0 106.86528,10.433889,0 106.86528,10.434167,0 106.865836,10.434723,0 106.865836,10.435001,0 106.866112,10.435277,0 106.866112,10.435555,0 106.866385,10.435833,0 106.866385,10.436111,0 106.866944,10.436667,0 106.866944,10.436941,0 106.867789,10.437779,0 106.867789,10.438062,0 106.868608,10.438889,0 106.86972,10.440002,0 106.86972,10.440277,0 106.87111,10.441668,0 106.87111,10.441941,0 106.871666,10.442511,0 106.871666,10.44278,0 106.873047,10.44417,0 106.873337,10.444168,0 106.873886,10.444719,0 106.873886,10.445,0 106.874169,10.44528,0 106.874169,10.445572,0 106.876389,10.447778,0 106.876389,10.448056,0 106.876664,10.44832,0 106.876664,10.44889,0 106.876954,10.449171,0 106.876954,10.45028,0 106.87722,10.450561,0 106.87722,10.45139,0 106.877503,10.451666,0 106.877503,10.451944,0 106.877777,10.452222,0 106.877777,10.4525,0 106.878052,10.452778,0 106.878052,10.453056,0 106.878335,10.453332,0 106.878326,10.45361,0 106.878608,10.453891,0 106.878608,10.455276,0 106.878891,10.455557,0 106.878891,10.456945,0 106.878608,10.457223,0 106.878608,10.458055,0 106.878891,10.458333,0 106.878891,10.463611,0 106.878608,10.463889,0 106.878608,10.464167,0 106.878891,10.464445,0 106.878891,10.464721,0 106.87973,10.46556,0 106.879996,10.465555,0 106.880227,10.465776,0 106.880555,10.465555,0 106.881111,10.46556,0 106.881667,10.464999,0 106.881692,10.464562,0 106.881972,10.46401,0 106.882111,10.463664,0 106.882248,10.46318,0 106.882531,10.462766,0 106.882873,10.462766,0 106.882873,10.463112,0 106.882599,10.4638,0 106.882462,10.464286,0 106.882385,10.465047,0 106.882385,10.466152,0 106.881943,10.467221,0 106.881943,10.467502,0 106.881387,10.46806,0 106.881111,10.468055,0 106.880837,10.468333,0 106.880555,10.468333,0 106.880279,10.468612,0 106.879996,10.468609,0 106.87973,10.46889,0 106.877777,10.46889,0 106.877503,10.468609,0 106.876664,10.468612,0 106.876389,10.468333,0 106.876113,10.468333,0 106.875274,10.469168,0 106.875274,10.469443,0 106.874725,10.47,0 106.874442,10.47,0 106.874169,10.47028,0 106.873886,10.47028,0 106.873597,10.47056,0 106.872781,10.470556,0 106.872498,10.470834,0 106.872222,10.470834,0 106.871949,10.471112,0 106.87111,10.471109,0 106.870827,10.47139,0 106.870561,10.47139,0 106.870278,10.47167,0 106.870002,10.471666,0 106.86972,10.471946,0 106.868058,10.471946,0 106.867776,10.472222,0 106.865556,10.472222,0 106.864432,10.473332,0 106.864432,10.473612,0 106.864724,10.47389,0 106.864724,10.474166,0 106.864997,10.474444,0 106.864997,10.474722,0 106.86528,10.475,0 106.86528,10.475278,0 106.865556,10.475556,0 106.865556,10.475832,0 106.865836,10.476112,0 106.865836,10.476388,0 106.866385,10.476944,0 106.866385,10.47722,0 106.866668,10.4775,0 106.866668,10.477778,0 106.866944,10.478056,0 106.866944,10.47833,0 106.867233,10.478622,0 106.867226,10.478888,0 106.8675,10.479166,0 106.8675,10.47972,0 106.867789,10.48,0 106.867789,10.480281,0 106.868058,10.480561,0 106.868058,10.481388,0 106.868332,10.481666,0 106.868332,10.482223,0 106.868614,10.482501,0 106.868614,10.483332,0 106.868888,10.483611,0 106.868888,10.484723,0 106.869164,10.484999,0 106.869164,10.487501,0 106.869446,10.487777,0 106.869446,10.488333,0 106.869164,10.488611,0 106.869164,10.489723,0 106.868888,10.489999,0 106.868888,10.491111,0 106.868614,10.491389,0 106.868614,10.491945,0 106.868332,10.492221,0 106.868332,10.493055,0 106.868058,10.493333,0 106.868058,10.493889,0 106.867776,10.494167,0 106.867789,10.494721,0 106.8675,10.495002,0 106.8675,10.49528,0 106.867272,10.495505,0 106.866807,10.495879,0 106.867226,10.496668,0 106.86879,10.497044,0 106.869446,10.496943,0 106.870002,10.496943,0 106.870278,10.497222,0 106.870561,10.497222,0 106.87111,10.49778,0 106.87111,10.49806,0 106.871949,10.49889,0 106.872222,10.49889,0 106.872498,10.499166,0 106.872498,10.499444,0 106.872781,10.499719,0 106.872781,10.500278,0 106.873054,10.500556,0 106.873054,10.500834,0 106.873337,10.501112,0 106.873337,10.501388,0 106.873613,10.501668,0 106.873613,10.503334,0 106.873886,10.50361,0 106.873886,10.503888,0 106.873613,10.504166,0 106.873613,10.504444,0 106.873337,10.50472,0 106.873337,10.505,0 106.872781,10.505554,0 106.872781,10.505832,0 106.872222,10.50639,0 106.871949,10.50639,0 106.871666,10.506671,0 106.87139,10.506666,0 106.870834,10.507222,0 106.870278,10.50722,0 106.870002,10.5075,0 106.86972,10.5075,0 106.869446,10.507781,0 106.869157,10.507781,0 106.868888,10.508061,0 106.868614,10.508057,0 106.868058,10.50861,0 106.868058,10.509445,0 106.868332,10.509723,0 106.868332,10.510001,0 106.868614,10.510279,0 106.868614,10.510554,0 106.869164,10.511111,0 106.869446,10.511111,0 106.870834,10.512501,0 106.870834,10.513055,0 106.87111,10.51333,0 106.87111,10.513611,0 106.87139,10.513889,0 106.87139,10.51444,0 106.871666,10.51473,0 106.871666,10.515281,0 106.871949,10.515559,0 106.871949,10.517777,0 106.872222,10.518055,0 106.872222,10.518333,0 106.872498,10.518611,0 106.872498,10.518889,0 106.872781,10.519167,0 106.872781,10.519441,0 106.873597,10.520282,0 106.874169,10.520282,0 106.874734,10.519721,0 106.875832,10.519721,0 106.876113,10.519445,0 106.876389,10.519445,0 106.876664,10.519167,0 106.87722,10.519172,0 106.877503,10.518889,0 106.877777,10.518889,0 106.878052,10.518611,0 106.878608,10.518611,0 106.878891,10.518333,0 106.879996,10.518333,0 106.880279,10.518055,0 106.880837,10.51806,0 106.881111,10.517791,0 106.881387,10.517791,0 106.881667,10.517501,0 106.882232,10.517501,0 106.882499,10.517221,0 106.882775,10.517223,0 106.883057,10.516945,0 106.884445,10.516945,0 106.884719,10.516667,0 106.886948,10.516667,0 106.887221,10.516945,0 106.888336,10.516945,0 106.888612,10.516667,0 106.888885,10.516667,0 106.889168,10.516945,0 106.890052,10.516998,0 106.890273,10.517223,0 106.891716,10.517271,0 106.891937,10.517501,0 106.893058,10.517501,0 106.893325,10.517221,0 106.894448,10.517223,0 106.894722,10.516945,0 106.895554,10.516945,0 106.895836,10.516667,0 106.89611,10.516669,0 106.896393,10.516389,0 106.896942,10.516389,0 106.897218,10.516111,0 106.8975,10.516111,0 106.897781,10.515833,0 106.898612,10.515833,0 106.898888,10.515555,0 106.899171,10.515559,0 106.899437,10.515281,0 106.900276,10.515281,0 106.900832,10.51473,0 106.903052,10.51473,0 106.903344,10.51444,0 106.903611,10.51473,0 106.904999,10.514721,0 106.905281,10.515001,0 106.906936,10.515001,0 106.907218,10.515281,0 106.907501,10.515281,0 106.907777,10.515559,0 106.908057,10.515555,0 106.908333,10.515833,0 106.909165,10.515833,0 106.909447,10.516111,0 106.909707,10.516111,0 106.909997,10.516389,0 106.910279,10.516389,0 106.910835,10.516945,0 106.911109,10.516945,0 106.911392,10.517223,0 106.911667,10.517223,0 106.912782,10.518333,0 106.912782,10.518611,0 106.913611,10.519445,0 106.913611,10.519721,0 106.91417,10.520277,0 106.91417,10.520555,0 106.914443,10.520833,0 106.914443,10.521111,0 106.915002,10.521668,0 106.915002,10.521943,0 106.915284,10.522221,0 106.915275,10.522777,0 106.915558,10.523056,0 106.915558,10.523612,0 106.915834,10.52389,0 106.915834,10.524444,0 106.916107,10.524719,0 106.916114,10.52611,0 106.916442,10.52639,0 106.916442,10.527313,0 106.917121,10.527712,0 106.918336,10.528334,0 106.91861,10.528612,0 106.919441,10.52861,0 106.919715,10.52889,0 
									</coordinates>
								</LinearRing>
							</outerBoundaryIs>
						</Polygon>
						<Polygon>
							<outerBoundaryIs>
								<LinearRing>
									<coordinates>
										106.941674,10.586671,0 106.941948,10.58639,0 106.942497,10.58639,0 106.94278,10.58611,0 106.943053,10.58611,0 106.943336,10.58583,0 106.943885,10.585834,0 106.944168,10.585556,0 106.944444,10.585561,0 106.944733,10.585281,0 106.946105,10.585281,0 106.946388,10.585,0 106.946953,10.585,0 106.947502,10.584439,0 106.947778,10.584444,0 106.948058,10.584166,0 106.948327,10.584171,0 106.948608,10.583881,0 106.949166,10.583888,0 106.955832,10.577221,0 106.955832,10.576943,0 106.956664,10.576112,0 106.956664,10.575833,0 106.959167,10.573333,0 106.959443,10.573333,0 106.959725,10.573055,0 106.959999,10.573062,0 106.960281,10.572782,0 106.960557,10.572782,0 106.960824,10.572499,0 106.961113,10.572499,0 106.961387,10.572221,0 106.961669,10.572221,0 106.961945,10.571945,0 106.962777,10.571945,0 106.96306,10.571667,0 106.963333,10.57167,0 106.963609,10.571389,0 106.963882,10.571389,0 106.964158,10.571111,0 106.964721,10.571111,0 106.964997,10.570833,0 106.965279,10.570833,0 106.965836,10.570279,0 106.966111,10.570282,0 106.967217,10.569172,0 106.967217,10.5689,0 106.967499,10.568611,0 106.967499,10.568333,0 106.967782,10.568055,0 106.967782,10.566945,0 106.968055,10.566667,0 106.968055,10.564723,0 106.967782,10.564445,0 106.967782,10.563332,0 106.967499,10.563057,0 106.967499,10.562501,0 106.966667,10.561671,0 106.966111,10.561944,0 106.961113,10.561944,0 106.960831,10.562222,0 106.960557,10.56222,0 106.960281,10.562501,0 106.959999,10.562501,0 106.959716,10.56222,0 106.959167,10.562222,0 106.958884,10.561944,0 106.958611,10.561944,0 106.958335,10.562222,0 106.958045,10.56222,0 106.957779,10.562501,0 106.957496,10.562501,0 106.957223,10.562781,0 106.956947,10.562779,0 106.956664,10.563057,0 106.956664,10.563332,0 106.955826,10.56333,0 106.955276,10.563891,0 106.95472,10.563891,0 106.954438,10.56361,0 106.95333,10.56361,0 106.9525,10.564445,0 106.951942,10.563889,0 106.95111,10.56472,0 106.95111,10.565001,0 106.950837,10.565281,0 106.950837,10.565555,0 106.950554,10.565833,0 106.950554,10.566111,0 106.950278,10.566389,0 106.950278,10.56694,0 106.949449,10.567781,0 106.948883,10.567221,0 106.94889,10.566667,0 106.949449,10.566111,0 106.949449,10.565833,0 106.949722,10.565555,0 106.949722,10.565001,0 106.950278,10.56444,0 106.950278,10.564167,0 106.950554,10.563889,0 106.950547,10.56361,0 106.950837,10.56333,0 106.950837,10.563057,0 106.951668,10.562222,0 106.951942,10.562501,0 106.952767,10.562501,0 106.953056,10.56222,0 106.954444,10.562222,0 106.955003,10.561666,0 106.956673,10.561671,0 106.957223,10.56111,0 106.957496,10.561113,0 106.957779,10.560832,0 106.958055,10.560832,0 106.958335,10.560556,0 106.958611,10.560561,0 106.958893,10.560281,0 106.959167,10.560281,0 106.959443,10.560561,0 106.960281,10.560561,0 106.960557,10.560281,0 106.963333,10.560281,0 106.963609,10.560561,0 106.966667,10.560561,0 106.968062,10.559171,0 106.968062,10.55889,0 106.96917,10.55778,0 106.96917,10.557502,0 106.971107,10.555561,0 106.97139,10.555561,0 106.971946,10.555,0 106.972222,10.555,0 106.972504,10.554722,0 106.972778,10.554722,0 106.973054,10.554444,0 106.97361,10.554444,0 106.973892,10.554166,0 106.974442,10.55417,0 106.974998,10.55361,0 106.975556,10.553612,0 106.97583,10.553334,0 106.977218,10.553334,0 106.9775,10.553612,0 106.978608,10.55361,0 106.97889,10.553901,0 106.979157,10.553901,0 106.979447,10.55417,0 106.980278,10.554166,0 106.980552,10.554444,0 106.980835,10.554444,0 106.98111,10.554722,0 106.981942,10.554722,0 106.982147,10.554936,0 106.982781,10.555,0 106.983064,10.55528,0 106.98333,10.55528,0 106.983613,10.555,0 106.983886,10.555,0 106.984725,10.554166,0 106.984725,10.55361,0 106.985001,10.553334,0 106.985001,10.553056,0 106.985274,10.552778,0 106.985283,10.55167,0 106.984994,10.55139,0 106.984994,10.551109,0 106.985274,10.550834,0 106.985274,10.550278,0 106.984994,10.549999,0 106.984994,10.549441,0 106.984725,10.549168,0 106.984725,10.548611,0 106.984445,10.548333,0 106.984445,10.547777,0 106.984169,10.547499,0 106.984169,10.546945,0 106.983886,10.546667,0 106.983886,10.546111,0 106.983613,10.545833,0 106.983613,10.545555,0 106.98333,10.545277,0 106.98333,10.54471,0 106.983054,10.544443,0 106.983054,10.543889,0 106.982781,10.543611,0 106.982781,10.543333,0 106.982498,10.543055,0 106.982498,10.542499,0 106.982216,10.542221,0 106.982223,10.541945,0 106.981942,10.541667,0 106.981942,10.541111,0 106.981666,10.540833,0 106.981666,10.536667,0 106.981942,10.536388,0 106.981949,10.53583,0 106.982223,10.535557,0 106.982223,10.534444,0 106.982498,10.534166,0 106.982498,10.533056,0 106.982781,10.532769,0 106.982781,10.5325,0 106.983054,10.532222,0 106.983054,10.531944,0 106.98333,10.531666,0 106.98333,10.53139,0 106.983886,10.53083,0 106.983886,10.530556,0 106.986665,10.527778,0 106.986947,10.52778,0 106.987777,10.526941,0 106.988053,10.526944,0 106.988335,10.526666,0 106.988891,10.52667,0 106.989167,10.52639,0 106.989441,10.52639,0 106.989723,10.52611,0 106.989999,10.52611,0 106.990279,10.525834,0 106.990838,10.525834,0 106.991111,10.525556,0 106.993607,10.52556,0 106.993889,10.52528,0 106.995002,10.52528,0 106.995277,10.52556,0 106.996948,10.525556,0 106.997224,10.525834,0 106.997819,10.52587,0 106.998047,10.52611,0 106.999444,10.52611,0 106.999993,10.52667,0 107.000556,10.526666,0 107.001114,10.527222,0 107.001946,10.527222,0 107.00222,10.526944,0 107.002502,10.527222,0 107.003608,10.527222,0 107.00389,10.526944,0 107.004722,10.526944,0 107.004998,10.526666,0 107.005281,10.52667,0 107.007234,10.524719,0 107.007225,10.524444,0 107.0075,10.524168,0 107.0075,10.523612,0 107.007774,10.523334,0 107.007774,10.523056,0 107.008057,10.522777,0 107.008057,10.521941,0 107.008332,10.521668,0 107.008332,10.521389,0 107.008057,10.521111,0 107.008057,10.519721,0 107.008332,10.519445,0 107.008332,10.519167,0 107.007774,10.518611,0 107.007767,10.518331,0 107.0075,10.518055,0 107.0075,10.517777,0 107.003327,10.513611,0 107.003058,10.513611,0 107.002778,10.51333,0 107.001946,10.513333,0 107.001664,10.513055,0 107.000832,10.513055,0 107.000556,10.513333,0 107.000276,10.513333,0 107.000276,10.513055,0 107,10.512777,0 106.999444,10.512781,0 106.999168,10.513062,0 106.998885,10.513055,0 106.998612,10.513333,0 106.998047,10.51333,0 106.99778,10.513611,0 106.997224,10.513611,0 106.996453,10.514386,0 106.995986,10.514561,0 106.995528,10.514739,0 106.995034,10.514937,0 106.994507,10.514962,0 106.994019,10.514848,0 106.993577,10.514716,0 106.993171,10.51457,0 106.992768,10.514465,0 106.99234,10.514452,0 106.991913,10.514511,0 106.991448,10.514728,0 106.991111,10.515001,0 106.990838,10.515001,0 106.990548,10.515281,0 106.990279,10.515277,0 106.989441,10.516111,0 106.989441,10.516389,0 106.989723,10.516667,0 106.989723,10.516941,0 106.989167,10.517501,0 106.989167,10.517791,0 106.988335,10.518611,0 106.988335,10.518889,0 106.987777,10.519445,0 106.987503,10.519445,0 106.987221,10.519167,0 106.986947,10.519172,0 106.986655,10.518889,0 106.988326,10.517221,0 106.988335,10.516667,0 106.987777,10.516111,0 106.986115,10.516111,0 106.985833,10.515833,0 106.985557,10.515833,0 106.985274,10.515555,0 106.984725,10.515559,0 106.984436,10.515281,0 106.983886,10.515281,0 106.983613,10.515001,0 106.983054,10.515001,0 106.982781,10.514721,0 106.981949,10.51473,0 106.981666,10.514445,0 106.980552,10.51444,0 106.980278,10.51473,0 106.97972,10.514721,0 106.979447,10.515001,0 106.978608,10.515001,0 106.978332,10.515281,0 106.977783,10.515281,0 106.9775,10.515559,0 106.976944,10.515555,0 106.976668,10.515833,0 106.976112,10.515833,0 106.97583,10.516111,0 106.975556,10.516111,0 106.974724,10.516945,0 106.974724,10.519721,0 106.974998,10.520001,0 106.974998,10.520282,0 106.97528,10.52056,0 106.975556,10.520555,0 106.97583,10.520833,0 106.976668,10.520833,0 106.976944,10.521111,0 106.977218,10.521111,0 106.977776,10.521668,0 106.977776,10.521943,0 106.978059,10.522224,0 106.976944,10.523334,0 106.976388,10.522777,0 106.976388,10.522499,0 106.976112,10.522502,0 106.975823,10.522221,0 106.975563,10.522221,0 106.97528,10.522502,0 106.974717,10.522502,0 106.974166,10.521941,0 106.97361,10.521943,0 106.973336,10.522224,0 106.973054,10.522224,0 106.972778,10.521943,0 106.972504,10.521943,0 106.972222,10.521668,0 106.971946,10.52167,0 106.97139,10.521111,0 106.97139,10.520833,0 106.973336,10.518889,0 106.973336,10.517777,0 106.973054,10.517501,0 106.973343,10.517221,0 106.973336,10.516945,0 106.97361,10.516667,0 106.97361,10.516389,0 106.974717,10.515281,0 106.973892,10.51444,0 106.974998,10.513333,0 106.97528,10.51333,0 106.975823,10.513891,0 106.978059,10.513891,0 106.978332,10.513611,0 106.979157,10.513611,0 106.979447,10.51333,0 106.980278,10.513333,0 106.980552,10.513055,0 106.981712,10.5131,0 106.981942,10.513333,0 106.98333,10.51333,0 106.983613,10.513611,0 106.983886,10.513611,0 106.984169,10.513891,0 106.985001,10.513889,0 106.985238,10.514126,0 106.986115,10.514167,0 106.986389,10.514445,0 106.986665,10.514167,0 106.986947,10.514171,0 106.987777,10.51333,0 106.987777,10.512777,0 106.987556,10.512558,0 106.987221,10.512223,0 106.986947,10.512223,0 106.986665,10.511945,0 106.986115,10.511945,0 106.985833,10.511667,0 106.985274,10.511667,0 106.985001,10.511389,0 106.98449,10.511391,0 106.983886,10.51083,0 106.983613,10.510835,0 106.98333,10.510554,0 106.983064,10.510561,0 106.982781,10.510281,0 106.982498,10.510281,0 106.979157,10.50694,0 106.979164,10.506666,0 106.976944,10.504444,0 106.976944,10.504166,0 106.976167,10.503323,0 106.976112,10.503056,0 106.975959,10.502906,0 106.975556,10.5025,0 106.975556,10.502222,0 106.97528,10.501944,0 106.97528,10.501668,0 106.974998,10.501388,0 106.974998,10.5008,0 106.974998,10.500556,0 106.97528,10.500278,0 106.974998,10.500002,0 106.974998,10.499719,0 106.974724,10.499444,0 106.974724,10.499166,0 106.974442,10.49889,0 106.974669,10.498667,0 106.974724,10.4975,0 106.974442,10.497222,0 106.974442,10.496668,0 106.974724,10.496387,0 106.974724,10.495277,0 106.974998,10.494999,0 106.974998,10.493331,0 106.97528,10.493055,0 106.97528,10.492777,0 106.975556,10.492499,0 106.975059,10.492002,0 106.974998,10.491389,0 106.974724,10.491111,0 106.976112,10.489723,0 106.975556,10.489167,0 106.97528,10.489172,0 106.974717,10.488611,0 106.974998,10.488333,0 106.97528,10.488055,0 106.976112,10.488062,0 106.977211,10.48692,0 106.977218,10.486667,0 106.9775,10.486389,0 106.9775,10.485561,0 106.977218,10.485281,0 106.977181,10.484677,0 106.976388,10.483889,0 106.976388,10.483611,0 106.975547,10.482781,0 106.97528,10.482781,0 106.974494,10.481988,0 106.973854,10.48135,0 106.971946,10.479444,0 106.971946,10.479166,0 106.971666,10.478888,0 106.971656,10.478622,0 106.970009,10.47694,0 106.969437,10.4775,0 106.96917,10.4775,0 106.968887,10.477781,0 106.968614,10.477781,0 106.968331,10.478061,0 106.968062,10.478061,0 106.967575,10.477571,0 106.967499,10.47722,0 106.968055,10.476666,0 106.968331,10.476671,0 106.968614,10.476393,0 106.968887,10.476393,0 106.969437,10.475832,0 106.969719,10.475832,0 106.969719,10.475,0 106.969443,10.474722,0 106.969443,10.474444,0 106.96917,10.474166,0 106.96917,10.473612,0 106.968887,10.473332,0 106.968887,10.472778,0 106.968055,10.471946,0 106.967782,10.471946,0 106.967224,10.47139,0 106.967224,10.471112,0 106.966941,10.470834,0 106.967224,10.470556,0 106.967224,10.470278,0 106.967499,10.47,0 106.967782,10.47,0 106.968055,10.469721,0 106.967224,10.46889,0 106.967224,10.467499,0 106.967499,10.467221,0 106.967499,10.466945,0 106.967224,10.466665,0 106.967224,10.465633,0 106.966941,10.465277,0 106.96695,10.464721,0 106.966667,10.464445,0 106.966667,10.463153,0 106.966111,10.462499,0 106.965836,10.462499,0 106.965279,10.463055,0 106.965279,10.463333,0 106.964721,10.463889,0 106.964721,10.464445,0 106.964448,10.464723,0 106.964302,10.465491,0 106.963752,10.466528,0 106.963401,10.46708,0 106.963128,10.467632,0 106.962638,10.467912,0 106.962358,10.467871,0 106.962358,10.467565,0 106.962426,10.467358,0 106.962709,10.46708,0 106.96306,10.466389,0 106.96306,10.464721,0 106.962501,10.464167,0 106.962219,10.464167,0 106.961945,10.464445,0 106.961669,10.464441,0 106.959716,10.466392,0 106.959329,10.466389,0 106.958335,10.466389,0 106.95771,10.467016,0 106.956947,10.467777,0 106.956947,10.468055,0 106.956391,10.468612,0 106.955559,10.468612,0 106.955276,10.468333,0 106.95472,10.468333,0 106.954444,10.468612,0 106.954216,10.468379,0 106.953834,10.468281,0 106.953613,10.468055,0 106.953056,10.46806,0 106.950837,10.47028,0 106.949173,10.47028,0 106.948883,10.47056,0 106.948334,10.470556,0 106.948058,10.470834,0 106.947778,10.470834,0 106.947502,10.471112,0 106.94722,10.471109,0 106.946953,10.47139,0 106.946388,10.47139,0 106.946105,10.47167,0 106.944726,10.471666,0 106.943885,10.4725,0 106.944726,10.473334,0 106.945275,10.473334,0 106.945556,10.473612,0 106.9459,10.473676,0 106.946105,10.47389,0 106.946388,10.47389,0 106.946663,10.47417,0 106.946946,10.474166,0 106.94889,10.476112,0 106.949173,10.47611,0 106.949449,10.476393,0 106.949722,10.476393,0 106.949998,10.476671,0 106.950278,10.476671,0 106.951705,10.478102,0 106.951942,10.478622,0 106.952218,10.47889,0 106.9525,10.478888,0 106.953056,10.479444,0 106.953056,10.47972,0 106.953613,10.480278,0 106.953613,10.480556,0 106.953888,10.480832,0 106.953888,10.48111,0 106.954171,10.481388,0 106.954171,10.481666,0 106.954444,10.481944,0 106.954444,10.483611,0 106.95472,10.483889,0 106.95472,10.48472,0 106.95501,10.485001,0 106.95501,10.485281,0 106.955276,10.485555,0 106.955276,10.486111,0 106.955003,10.486389,0 106.955003,10.486945,0 106.955276,10.487223,0 106.955276,10.489167,0 106.95501,10.489441,0 106.95501,10.490001,0 106.95472,10.490279,0 106.95472,10.490555,0 106.955003,10.490833,0 106.95501,10.491109,0 106.95472,10.491389,0 106.95472,10.491667,0 106.954438,10.491941,0 106.954438,10.492499,0 106.954171,10.492777,0 106.954171,10.493055,0 106.953888,10.493331,0 106.953888,10.493611,0 106.953613,10.493889,0 106.953613,10.494167,0 106.95333,10.494441,0 106.95333,10.494999,0 106.953056,10.495277,0 106.953056,10.495834,0 106.952774,10.496112,0 106.952774,10.496668,0 106.9525,10.496943,0 106.9525,10.4975,0 106.952218,10.49778,0 106.9525,10.49806,0 106.9525,10.49889,0 106.952218,10.49917,0 106.952218,10.501112,0 106.951942,10.501388,0 106.952225,10.501668,0 106.952218,10.50222,0 106.9525,10.5025,0 106.9525,10.503056,0 106.952774,10.503334,0 106.952774,10.504444,0 106.9525,10.504722,0 106.9525,10.50611,0 106.952774,10.506388,0 106.952774,10.50861,0 106.954171,10.510001,0 106.954438,10.510001,0 106.95472,10.510281,0 106.955276,10.510281,0 106.955559,10.510561,0 106.956947,10.510554,0 106.957177,10.510787,0 106.958611,10.510835,0 106.958884,10.511111,0 106.959725,10.511111,0 106.959999,10.510835,0 106.960281,10.510835,0 106.960557,10.511111,0 106.960557,10.511389,0 106.961295,10.512127,0 106.961669,10.512501,0 106.961936,10.512499,0 106.962219,10.512781,0 106.962501,10.512781,0 106.963333,10.513611,0 106.963333,10.513891,0 106.96306,10.514171,0 106.962501,10.514171,0 106.962219,10.513891,0 106.961936,10.513891,0 106.961669,10.513611,0 106.960824,10.513611,0 106.960587,10.513365,0 106.960281,10.513333,0 106.959725,10.512777,0 106.959443,10.512781,0 106.959199,10.512535,0 106.958611,10.512501,0 106.958335,10.512223,0 106.957779,10.512223,0 106.957496,10.511945,0 106.955003,10.511945,0 106.95472,10.511667,0 106.95333,10.51166,0 106.952218,10.512781,0 106.952218,10.513611,0 106.951942,10.513891,0 106.951942,10.514721,0 106.951668,10.515001,0 106.951668,10.515555,0 106.951386,10.515833,0 106.951393,10.516111,0 106.95111,10.516389,0 106.95111,10.516667,0 106.950837,10.516941,0 106.950837,10.517777,0 106.950554,10.518055,0 106.950554,10.518333,0 106.950278,10.518611,0 106.950278,10.519167,0 106.949998,10.519445,0 106.949998,10.520001,0 106.949722,10.520277,0 106.949722,10.520833,0 106.94889,10.521668,0 106.94889,10.521943,0 106.948608,10.522221,0 106.948608,10.522502,0 106.948334,10.522777,0 106.948334,10.523056,0 106.945556,10.525834,0 106.945266,10.525829,0 106.944733,10.52639,0 106.944444,10.52639,0 106.943612,10.527222,0 106.943336,10.527222,0 106.943053,10.5275,0 106.94278,10.5275,0 106.942497,10.52778,0 106.942224,10.52778,0 106.941948,10.528061,0 106.941665,10.528056,0 106.941392,10.528334,0 106.940827,10.528329,0 106.940277,10.52889,0 106.940002,10.528888,0 106.939445,10.529444,0 106.937232,10.529442,0 106.936943,10.529731,0 106.936669,10.529731,0 106.936387,10.53,0 106.935546,10.53,0 106.935279,10.53028,0 106.934447,10.53028,0 106.934167,10.530561,0 106.932221,10.530556,0 106.931945,10.530834,0 106.930839,10.53083,0 106.930557,10.531112,0 106.929734,10.531112,0 106.929442,10.53139,0 106.928886,10.53139,0 106.928613,10.531671,0 106.928054,10.531666,0 106.927781,10.531944,0 106.927498,10.531944,0 106.927222,10.532222,0 106.92694,10.532222,0 106.926391,10.532778,0 106.926391,10.533334,0 106.92611,10.53361,0 106.92611,10.533891,0 106.926391,10.534166,0 106.926391,10.535,0 106.926666,10.535276,0 106.926666,10.535832,0 106.92694,10.53611,0 106.92694,10.536388,0 106.927498,10.536945,0 106.927498,10.53722,0 106.928054,10.537779,0 106.928054,10.538055,0 106.928337,10.538333,0 106.928337,10.538611,0 106.928886,10.539167,0 106.928886,10.53944,0 106.929734,10.540281,0 106.929734,10.540562,0 106.930557,10.541389,0 106.930557,10.541667,0 106.930833,10.541945,0 106.930839,10.542221,0 106.931106,10.542501,0 106.931115,10.542777,0 106.931389,10.543055,0 106.931389,10.543333,0 106.931655,10.543611,0 106.931664,10.543889,0 106.931945,10.544167,0 106.931945,10.544443,0 106.932221,10.544723,0 106.932221,10.544999,0 106.933052,10.545833,0 106.933052,10.546111,0 106.933335,10.546389,0 106.933335,10.546667,0 106.933891,10.547221,0 106.933891,10.547499,0 106.934167,10.54777,0 106.934167,10.548055,0 106.934723,10.548611,0 106.934723,10.549168,0 106.934997,10.549441,0 106.934997,10.55028,0 106.935279,10.55056,0 106.935279,10.55139,0 106.935555,10.551666,0 106.935546,10.55361,0 106.935838,10.55389,0 106.935838,10.555556,0 106.935555,10.555832,0 106.935555,10.556666,0 106.935279,10.556944,0 106.935279,10.55722,0 106.934997,10.5575,0 106.934997,10.558056,0 106.934723,10.55833,0 106.934723,10.55889,0 106.934447,10.559171,0 106.934447,10.560278,0 106.934167,10.560556,0 106.934167,10.56111,0 106.933891,10.561388,0 106.933891,10.561666,0 106.933609,10.561944,0 106.933609,10.56222,0 106.933326,10.562501,0 106.933335,10.562779,0 106.933052,10.563057,0 106.933052,10.56333,0 106.930839,10.565561,0 106.930557,10.565555,0 106.930001,10.566111,0 106.929734,10.566111,0 106.929169,10.566671,0 106.928886,10.566667,0 106.928613,10.566945,0 106.928337,10.566945,0 106.928054,10.567223,0 106.927772,10.567221,0 106.927498,10.567501,0 106.926391,10.567501,0 106.92611,10.567781,0 106.921112,10.567781,0 106.920829,10.568062,0 106.920556,10.568055,0 106.919998,10.568611,0 106.919998,10.569167,0 106.919724,10.569445,0 106.919715,10.569721,0 106.919998,10.570001,0 106.919998,10.570282,0 106.919715,10.57056,0 106.919715,10.571111,0 106.919998,10.571389,0 106.919998,10.571667,0 106.92028,10.571945,0 106.92028,10.573611,0 106.920556,10.573889,0 106.920556,10.574445,0 106.920829,10.574721,0 106.920829,10.574999,0 106.921112,10.575277,0 106.921112,10.575555,0 106.921388,10.575831,0 106.921388,10.576112,0 106.923058,10.57778,0 106.923332,10.57778,0 106.924446,10.57889,0 106.924713,10.57889,0 106.925003,10.57917,0 106.925278,10.579166,0 106.925834,10.579722,0 106.92611,10.579722,0 106.926345,10.579961,0 106.92694,10.58056,0 106.927772,10.58056,0 106.928047,10.580841,0 106.928337,10.580834,0 106.929169,10.581668,0 106.929169,10.581944,0 106.930833,10.583612,0 106.930833,10.583888,0 106.931168,10.584221,0 106.931571,10.58474,0 106.931922,10.58503,0 106.932175,10.584772,0 106.932503,10.584722,0 106.933052,10.584166,0 106.933609,10.584171,0 106.933898,10.583881,0 106.934997,10.583888,0 106.935279,10.583612,0 106.935838,10.583612,0 106.936111,10.583888,0 106.937226,10.583888,0 106.937775,10.584444,0 106.938057,10.584439,0 106.939354,10.585741,0 106.940002,10.58639,0 106.940277,10.58639,0 106.940551,10.586671,0 106.941674,10.586671,0 
									</coordinates>
								</LinearRing>
							</outerBoundaryIs>
						</Polygon>
						<Polygon>
							<outerBoundaryIs>
								<LinearRing>
									<coordinates>
										106.863334,10.593611,0 106.863609,10.593333,0 106.864166,10.593333,0 106.864441,10.593055,0 106.864997,10.593071,0 106.86528,10.592781,0 106.865547,10.592781,0 106.866112,10.59222,0 106.866385,10.592223,0 106.868332,10.590279,0 106.868332,10.589723,0 106.868614,10.589444,0 106.868614,10.58861,0 106.868888,10.588332,0 106.868888,10.588056,0 106.870834,10.58611,0 106.87111,10.58611,0 106.871666,10.585556,0 106.871949,10.585561,0 106.872222,10.585281,0 106.872498,10.585281,0 106.872781,10.585,0 106.873337,10.585,0 106.873597,10.58472,0 106.873886,10.584722,0 106.874169,10.584444,0 106.875274,10.584444,0 106.875557,10.584166,0 106.876106,10.584171,0 106.876954,10.58333,0 106.876945,10.583056,0 106.87722,10.582778,0 106.87722,10.5825,0 106.878052,10.581668,0 106.878326,10.581668,0 106.880546,10.579441,0 106.880555,10.579166,0 106.881667,10.578056,0 106.881667,10.57778,0 106.882232,10.577221,0 106.882225,10.576943,0 106.882775,10.57639,0 106.883057,10.57639,0 106.884719,10.574721,0 106.884719,10.573889,0 106.885001,10.573611,0 106.885001,10.572777,0 106.885277,10.572499,0 106.885277,10.571945,0 106.88556,10.571667,0 106.88556,10.571389,0 106.885826,10.571111,0 106.885826,10.570831,0 106.886948,10.569723,0 106.887221,10.569723,0 106.888336,10.568611,0 106.888612,10.568611,0 106.888885,10.568333,0 106.889168,10.568333,0 106.889724,10.567777,0 106.89,10.567781,0 106.890266,10.567501,0 106.890831,10.567501,0 106.891114,10.567221,0 106.891388,10.567223,0 106.891946,10.566667,0 106.892219,10.566671,0 106.892502,10.566391,0 106.892776,10.566391,0 106.893058,10.566111,0 106.893334,10.566111,0 106.89389,10.565555,0 106.894173,10.565561,0 106.894448,10.565281,0 106.894729,10.565281,0 106.895836,10.564171,0 106.895836,10.563891,0 106.89611,10.56361,0 106.89611,10.563057,0 106.896393,10.562781,0 106.896393,10.561391,0 106.896668,10.56111,0 106.896668,10.560278,0 106.896942,10.56,0 106.896942,10.559444,0 106.897224,10.559166,0 106.897224,10.558888,0 106.898056,10.558061,0 106.898056,10.55778,0 106.89833,10.557502,0 106.89833,10.55722,0 106.898612,10.556944,0 106.898612,10.556666,0 106.898888,10.556388,0 106.898888,10.555832,0 106.899171,10.555556,0 106.899171,10.555278,0 106.89972,10.554722,0 106.89972,10.554444,0 106.900559,10.553612,0 106.900559,10.553334,0 106.901108,10.552778,0 106.901108,10.5525,0 106.901657,10.551941,0 106.901664,10.551666,0 106.902223,10.551112,0 106.902223,10.550834,0 106.903052,10.549999,0 106.903335,10.549999,0 106.904167,10.549168,0 106.904167,10.54889,0 106.906387,10.546672,0 106.906387,10.546392,0 106.906669,10.546111,0 106.906669,10.544999,0 106.906113,10.544443,0 106.906113,10.544167,0 106.905555,10.543611,0 106.905555,10.543333,0 106.904725,10.542499,0 106.904725,10.542223,0 106.904442,10.541945,0 106.904442,10.541667,0 106.904167,10.541389,0 106.904167,10.540562,0 106.903893,10.540281,0 106.903893,10.53944,0 106.903611,10.539167,0 106.903611,10.538889,0 106.903344,10.538611,0 106.903335,10.538333,0 106.903611,10.538055,0 106.903611,10.537223,0 106.903893,10.536945,0 106.903893,10.535276,0 106.904167,10.535,0 106.904167,10.534444,0 106.904442,10.534166,0 106.904442,10.533334,0 106.904725,10.533056,0 106.904725,10.532778,0 106.904999,10.5325,0 106.904999,10.531944,0 106.906387,10.530556,0 106.906387,10.530278,0 106.907218,10.529442,0 106.907501,10.529166,0 106.907777,10.52917,0 106.908057,10.52889,0 106.908333,10.52889,0 106.908889,10.528329,0 106.909165,10.528334,0 106.909447,10.528056,0 106.910279,10.528061,0 106.911109,10.527222,0 106.911109,10.523612,0 106.910835,10.523334,0 106.910835,10.523056,0 106.910279,10.522499,0 106.910279,10.521941,0 106.910004,10.521668,0 106.910004,10.521389,0 106.909707,10.521111,0 106.909721,10.520833,0 106.909447,10.520555,0 106.909447,10.520277,0 106.908606,10.519441,0 106.908271,10.519384,0 106.908057,10.519167,0 106.907777,10.519172,0 106.907501,10.518889,0 106.907218,10.518889,0 106.906936,10.518611,0 106.906669,10.518611,0 106.906113,10.518055,0 106.905564,10.51806,0 106.905281,10.517791,0 106.904999,10.517791,0 106.904716,10.51806,0 106.904167,10.518055,0 106.903893,10.518333,0 106.903335,10.518333,0 106.903052,10.518611,0 106.902779,10.518611,0 106.902496,10.518889,0 106.902223,10.518889,0 106.901947,10.519172,0 106.901664,10.519167,0 106.901391,10.519445,0 106.901108,10.519445,0 106.900832,10.519721,0 106.89972,10.519721,0 106.899444,10.520001,0 106.898888,10.520001,0 106.898612,10.520282,0 106.89833,10.520282,0 106.898056,10.52056,0 106.896942,10.520555,0 106.896668,10.520833,0 106.896386,10.520833,0 106.89611,10.521111,0 106.89389,10.521111,0 106.893607,10.521392,0 106.893325,10.521392,0 106.893058,10.521111,0 106.892502,10.521111,0 106.892219,10.521392,0 106.89167,10.521392,0 106.891449,10.521166,0 106.891114,10.520831,0 106.890831,10.520833,0 106.890556,10.521111,0 106.889724,10.521111,0 106.88948,10.520874,0 106.888612,10.520833,0 106.888336,10.520555,0 106.888046,10.52056,0 106.88778,10.520282,0 106.887497,10.52056,0 106.88556,10.520555,0 106.885277,10.520833,0 106.884163,10.520833,0 106.883889,10.521111,0 106.883331,10.521111,0 106.883057,10.521392,0 106.881943,10.521392,0 106.881667,10.52167,0 106.880555,10.521668,0 106.880279,10.521943,0 106.879996,10.521943,0 106.879723,10.522224,0 106.879447,10.522221,0 106.879174,10.522502,0 106.878326,10.522502,0 106.877777,10.52306,0 106.877503,10.523056,0 106.876945,10.523612,0 106.876389,10.5236,0 106.876106,10.52389,0 106.875832,10.52389,0 106.875274,10.524444,0 106.875001,10.524439,0 106.874169,10.52528,0 106.873886,10.525278,0 106.872498,10.526666,0 106.872498,10.526944,0 106.871949,10.5275,0 106.871949,10.527778,0 106.87111,10.52861,0 106.87111,10.52889,0 106.870278,10.529722,0 106.870278,10.53,0 106.866668,10.53361,0 106.866385,10.53361,0 106.86528,10.534722,0 106.864997,10.53472,0 106.864166,10.535561,0 106.863892,10.535561,0 106.863334,10.53611,0 106.863053,10.53611,0 106.862778,10.536391,0 106.862504,10.536388,0 106.861663,10.537223,0 106.86139,10.53722,0 106.861114,10.537501,0 106.860831,10.537501,0 106.860558,10.537779,0 106.859436,10.537779,0 106.85917,10.538059,0 106.858611,10.538055,0 106.858329,10.538333,0 106.857499,10.53833,0 106.856941,10.538891,0 106.855003,10.538891,0 106.854721,10.539171,0 106.854165,10.539167,0 106.853889,10.539445,0 106.852494,10.53944,0 106.851936,10.540001,0 106.851669,10.540001,0 106.851113,10.540562,0 106.851113,10.541389,0 106.851386,10.541667,0 106.851386,10.541945,0 106.851669,10.542221,0 106.851669,10.542499,0 106.851945,10.542777,0 106.851945,10.543333,0 106.852218,10.543611,0 106.852218,10.543889,0 106.852501,10.544167,0 106.852494,10.54471,0 106.852774,10.544999,0 106.852774,10.545555,0 106.853057,10.545833,0 106.853057,10.547499,0 106.852774,10.547777,0 106.852774,10.548055,0 106.852494,10.548331,0 106.852494,10.548892,0 106.852218,10.54917,0 106.852218,10.550556,0 106.851945,10.550834,0 106.851945,10.551112,0 106.851386,10.551666,0 106.851386,10.551946,0 106.848893,10.554444,0 106.84861,10.554444,0 106.848052,10.555,0 106.847779,10.555,0 106.847496,10.55528,0 106.847222,10.55528,0 106.846947,10.555561,0 106.846391,10.555556,0 106.846108,10.555832,0 106.845832,10.555832,0 106.845559,10.556112,0 106.845,10.55611,0 106.844437,10.556671,0 106.843888,10.556666,0 106.843612,10.556944,0 106.84333,10.556944,0 106.843056,10.557222,0 106.84278,10.55722,0 106.842217,10.55778,0 106.841942,10.55778,0 106.841668,10.558061,0 106.84111,10.558056,0 106.839722,10.559444,0 106.839722,10.559722,0 106.839446,10.56,0 106.839446,10.565561,0 106.839722,10.565842,0 106.839722,10.567501,0 106.839995,10.567777,0 106.839995,10.568611,0 106.840278,10.568889,0 106.840278,10.570833,0 106.839995,10.571111,0 106.839995,10.571389,0 106.839722,10.571667,0 106.839722,10.572221,0 106.839446,10.572499,0 106.839446,10.572777,0 106.839166,10.573055,0 106.839166,10.573333,0 106.83889,10.573611,0 106.83889,10.573889,0 106.838607,10.574167,0 106.838607,10.574721,0 106.838334,10.574999,0 106.838334,10.575277,0 106.838058,10.575555,0 106.838058,10.575831,0 106.837502,10.57639,0 106.837502,10.576668,0 106.837219,10.576943,0 106.837219,10.577221,0 106.836937,10.5775,0 106.836944,10.577778,0 106.83667,10.578056,0 106.83667,10.578334,0 106.836387,10.578612,0 106.836387,10.579719,0 106.836114,10.58,0 106.836114,10.58056,0 106.836387,10.580834,0 106.836387,10.581112,0 106.836937,10.581668,0 106.837502,10.581668,0 106.837775,10.581944,0 106.838607,10.581944,0 106.83889,10.581668,0 106.840843,10.581668,0 106.84111,10.58139,0 106.84278,10.58139,0 106.843063,10.581112,0 106.846108,10.581112,0 106.846391,10.580834,0 106.846657,10.581112,0 106.847222,10.581112,0 106.847496,10.58139,0 106.849998,10.58139,0 106.850281,10.581668,0 106.852501,10.581668,0 106.852774,10.581944,0 106.855277,10.581944,0 106.855553,10.582222,0 106.855835,10.582222,0 106.856109,10.5825,0 106.857499,10.5825,0 106.857779,10.582783,0 106.858055,10.582778,0 106.860002,10.58472,0 106.860002,10.585,0 106.860275,10.585278,0 106.860275,10.585556,0 106.860558,10.585834,0 106.860558,10.58611,0 106.860831,10.586388,0 106.860831,10.586666,0 106.861107,10.586942,0 106.861114,10.5875,0 106.86139,10.587778,0 106.86139,10.589723,0 106.861663,10.590001,0 106.861656,10.59222,0 106.861946,10.592501,0 106.861946,10.592781,0 106.862221,10.593071,0 106.862504,10.593055,0 106.862778,10.593333,0 106.863053,10.593333,0 106.863334,10.593611,0 
									</coordinates>
								</LinearRing>
							</outerBoundaryIs>
						</Polygon>
						<Polygon>
							<outerBoundaryIs>
								<LinearRing>
									<coordinates>
										106.881387,10.596391,0 106.881667,10.596111,0 106.882775,10.596111,0 106.883057,10.595833,0 106.883331,10.595833,0 106.883613,10.595555,0 106.885826,10.595562,0 106.886109,10.595281,0 106.891114,10.595281,0 106.891388,10.595001,0 106.89167,10.595281,0 106.892219,10.595281,0 106.892502,10.595562,0 106.892776,10.595555,0 106.893058,10.595833,0 106.893607,10.595833,0 106.89389,10.596111,0 106.894722,10.596111,0 106.895278,10.595555,0 106.895278,10.595277,0 106.894998,10.595001,0 106.894998,10.594721,0 106.894722,10.594445,0 106.894722,10.593889,0 106.894166,10.593333,0 106.894166,10.593055,0 106.89389,10.592779,0 106.89389,10.592501,0 106.893325,10.59194,0 106.893334,10.591667,0 106.892219,10.590554,0 106.892219,10.590281,0 106.89167,10.58972,0 106.89167,10.589444,0 106.891388,10.589166,0 106.891388,10.588888,0 106.890831,10.58833,0 106.890831,10.588056,0 106.890273,10.5875,0 106.890266,10.58722,0 106.889724,10.586666,0 106.889724,10.586388,0 106.889443,10.58611,0 106.889443,10.585834,0 106.889168,10.585556,0 106.889168,10.585278,0 106.888894,10.585,0 106.888894,10.58472,0 106.888612,10.584444,0 106.888612,10.584166,0 106.88778,10.583334,0 106.88778,10.583056,0 106.887221,10.5825,0 106.887221,10.581944,0 106.886948,10.581668,0 106.886948,10.581388,0 106.886672,10.581112,0 106.886665,10.580834,0 106.885833,10.58,0 106.885826,10.579719,0 106.88556,10.579446,0 106.88556,10.579166,0 106.885277,10.57889,0 106.885277,10.578609,0 106.885001,10.578334,0 106.885001,10.578056,0 106.884163,10.577221,0 106.883889,10.577221,0 106.883607,10.5775,0 106.883613,10.577778,0 106.883331,10.578056,0 106.883331,10.578334,0 106.883057,10.578609,0 106.883057,10.57889,0 106.880546,10.58139,0 106.880279,10.581388,0 106.878608,10.583056,0 106.878608,10.583334,0 106.878335,10.583612,0 106.878335,10.584166,0 106.878052,10.584444,0 106.878052,10.58472,0 106.877503,10.585281,0 106.87722,10.585281,0 106.876954,10.585561,0 106.876389,10.585556,0 106.876113,10.585834,0 106.875274,10.585834,0 106.875001,10.585556,0 106.874725,10.585556,0 106.874442,10.585834,0 106.873886,10.58583,0 106.873337,10.58639,0 106.873047,10.58639,0 106.872781,10.586671,0 106.872498,10.586666,0 106.872222,10.586944,0 106.871949,10.586944,0 106.871666,10.587222,0 106.87139,10.587222,0 106.870002,10.58861,0 106.870002,10.589166,0 106.86972,10.589444,0 106.86972,10.589723,0 106.87111,10.591111,0 106.87139,10.591111,0 106.872498,10.59222,0 106.872498,10.592501,0 106.873886,10.593891,0 106.875832,10.593891,0 106.876106,10.594171,0 106.876389,10.594167,0 106.876664,10.594445,0 106.876945,10.594445,0 106.87722,10.594721,0 106.877503,10.594721,0 106.877777,10.595001,0 106.878052,10.595001,0 106.878326,10.595281,0 106.878608,10.595281,0 106.879028,10.595698,0 106.87973,10.596391,0 106.881387,10.596391,0 
									</coordinates>
								</LinearRing>
							</outerBoundaryIs>
						</Polygon>
						<Polygon>
							<outerBoundaryIs>
								<LinearRing>
									<coordinates>
										106.938607,10.597779,0 106.939163,10.597221,0 106.939445,10.597223,0 106.940277,10.596389,0 106.940551,10.596391,0 106.940827,10.596111,0 106.941392,10.596111,0 106.941665,10.595833,0 106.943612,10.595833,0 106.943885,10.596111,0 106.944444,10.596111,0 106.944733,10.596391,0 106.945877,10.596432,0 106.946105,10.596669,0 106.946663,10.596669,0 106.946953,10.596391,0 106.94722,10.596391,0 106.947502,10.596111,0 106.947778,10.596111,0 106.948058,10.595833,0 106.948608,10.595833,0 106.94889,10.595555,0 106.949173,10.595562,0 106.949449,10.595281,0 106.950547,10.595281,0 106.950837,10.595001,0 106.951386,10.595001,0 106.951668,10.594721,0 106.951942,10.594721,0 106.9525,10.594167,0 106.953056,10.594171,0 106.95333,10.593891,0 106.953888,10.593891,0 106.954171,10.593608,0 106.955003,10.593611,0 106.955276,10.593333,0 106.955832,10.593333,0 106.956108,10.593055,0 106.957496,10.593071,0 106.957779,10.592781,0 106.958045,10.593071,0 106.958611,10.593071,0 106.958893,10.592781,0 106.959443,10.592781,0 106.959716,10.593071,0 106.960281,10.593071,0 106.961113,10.59222,0 106.961387,10.592223,0 106.962501,10.591111,0 106.962777,10.591111,0 106.963333,10.590554,0 106.963882,10.590561,0 106.964158,10.590281,0 106.964721,10.590281,0 106.964997,10.59001,0 106.966111,10.59001,0 106.966667,10.58944,0 106.966941,10.589444,0 106.967224,10.589166,0 106.967499,10.589171,0 106.968062,10.58861,0 106.968331,10.58861,0 106.969719,10.587222,0 106.969719,10.586944,0 106.97139,10.585278,0 106.97139,10.585,0 106.971656,10.58472,0 106.971666,10.584444,0 106.972222,10.583888,0 106.972222,10.583612,0 106.973336,10.5825,0 106.97361,10.5825,0 106.974442,10.581668,0 106.974717,10.581668,0 106.974998,10.58139,0 106.975563,10.58139,0 106.975823,10.581112,0 106.976668,10.581112,0 106.976944,10.580834,0 106.9775,10.580841,0 106.977783,10.58056,0 106.978059,10.58056,0 106.978608,10.58,0 106.97889,10.58,0 106.979447,10.579441,0 106.97972,10.579446,0 106.981393,10.577778,0 106.981393,10.576943,0 106.98111,10.576668,0 106.98111,10.57639,0 106.980828,10.576112,0 106.980828,10.575831,0 106.980552,10.575555,0 106.980552,10.575277,0 106.97972,10.574441,0 106.97972,10.574167,0 106.97889,10.573333,0 106.97889,10.573055,0 106.978332,10.572499,0 106.978332,10.572221,0 106.978059,10.571945,0 106.978059,10.571667,0 106.977776,10.571389,0 106.977783,10.571111,0 106.9775,10.570833,0 106.9775,10.570555,0 106.977218,10.570279,0 106.977218,10.569721,0 106.976944,10.569445,0 106.976944,10.569167,0 106.976668,10.568889,0 106.976668,10.567501,0 106.976388,10.567221,0 106.976388,10.565833,0 106.976112,10.565555,0 106.976112,10.56472,0 106.975556,10.564167,0 106.975556,10.563889,0 106.97528,10.56361,0 106.97528,10.563332,0 106.976388,10.562222,0 106.976388,10.561944,0 106.976944,10.561388,0 106.976944,10.561113,0 106.977218,10.560832,0 106.977218,10.560556,0 106.9775,10.560278,0 106.9775,10.56,0 106.978059,10.559444,0 106.978059,10.558888,0 106.978332,10.55861,0 106.978332,10.557778,0 106.978608,10.557502,0 106.978608,10.556671,0 106.977783,10.555832,0 106.9775,10.555832,0 106.977218,10.556112,0 106.976937,10.55611,0 106.976668,10.556392,0 106.976388,10.556392,0 106.976112,10.556671,0 106.975556,10.556666,0 106.97528,10.556944,0 106.974442,10.556944,0 106.974166,10.557222,0 106.973343,10.55722,0 106.972495,10.558061,0 106.972222,10.558056,0 106.971946,10.558334,0 106.971107,10.55833,0 106.970558,10.558888,0 106.970558,10.559166,0 106.970002,10.559722,0 106.970009,10.56,0 106.970275,10.560281,0 106.970275,10.565001,0 106.970009,10.565281,0 106.970009,10.565561,0 106.970275,10.565833,0 106.970275,10.566667,0 106.970009,10.56694,0 106.970002,10.567501,0 106.969719,10.567777,0 106.969719,10.568333,0 106.969437,10.568611,0 106.969443,10.568889,0 106.96917,10.569167,0 106.96917,10.569445,0 106.966111,10.572499,0 106.965842,10.572499,0 106.965279,10.573062,0 106.964997,10.573055,0 106.964448,10.573611,0 106.963882,10.573611,0 106.963609,10.573892,0 106.96306,10.573892,0 106.962777,10.574172,0 106.962219,10.574167,0 106.961945,10.574445,0 106.961669,10.574445,0 106.961387,10.574721,0 106.961113,10.574721,0 106.960831,10.574999,0 106.960557,10.574999,0 106.959167,10.57639,0 106.958884,10.57639,0 106.956108,10.579166,0 106.956108,10.579441,0 106.954444,10.581112,0 106.954171,10.581112,0 106.95111,10.584171,0 106.950837,10.584166,0 106.950278,10.584722,0 106.949998,10.58472,0 106.949449,10.585281,0 106.949166,10.585278,0 106.948608,10.585834,0 106.948334,10.585834,0 106.948058,10.58611,0 106.947778,10.58611,0 106.947502,10.58639,0 106.94722,10.58639,0 106.946953,10.586671,0 106.945832,10.586666,0 106.945556,10.586944,0 106.944726,10.586944,0 106.944444,10.587222,0 106.944168,10.58722,0 106.943885,10.5875,0 106.943336,10.5875,0 106.943046,10.587781,0 106.942497,10.587781,0 106.942224,10.588061,0 106.941665,10.588056,0 106.941392,10.588332,0 106.941109,10.588332,0 106.940833,10.588056,0 106.940277,10.588061,0 106.940002,10.587781,0 106.939712,10.587781,0 106.939452,10.5875,0 106.939163,10.5875,0 106.937768,10.58611,0 106.937499,10.58611,0 106.937226,10.585834,0 106.936943,10.585834,0 106.936669,10.585556,0 106.934723,10.585556,0 106.933891,10.586388,0 106.933891,10.587222,0 106.934723,10.588056,0 106.934723,10.588332,0 106.936111,10.58972,0 106.936111,10.59001,0 106.936387,10.590279,0 106.936387,10.590554,0 106.936669,10.59083,0 106.936669,10.591389,0 106.936943,10.591667,0 106.936943,10.591945,0 106.937232,10.59222,0 106.937226,10.592779,0 106.937499,10.593055,0 106.937499,10.593333,0 106.937768,10.593608,0 106.937768,10.595281,0 106.938057,10.595555,0 106.938057,10.596667,0 106.937768,10.596941,0 106.938607,10.597779,0 
									</coordinates>
								</LinearRing>
							</outerBoundaryIs>
						</Polygon>
						<Polygon>
							<outerBoundaryIs>
								<LinearRing>
									<coordinates>
										107.005439,10.609875,0 107.005652,10.609849,0 107.005897,10.609866,0 107.006163,10.609936,0 107.006437,10.610037,0 107.006533,10.610116,0 107.00662,10.610234,0 107.006687,10.610371,0 107.006755,10.610551,0 107.006812,10.610703,0 107.006864,10.610701,0 107.006906,10.610705,0 107.006954,10.610711,0 107.007085,10.610738,0 107.007281,10.610711,0 107.007298,10.610756,0 107.0075,10.610556,0 107.007767,10.610561,0 107.008332,10.61,0 107.008888,10.61,0 107.009162,10.60972,0 107.009445,10.609722,0 107.010559,10.608612,0 107.010835,10.608612,0 107.011391,10.608056,0 107.011664,10.608056,0 107.012223,10.6075,0 107.012496,10.607502,0 107.013046,10.606941,0 107.013337,10.606944,0 107.013887,10.60639,0 107.014167,10.60639,0 107.014443,10.60611,0 107.014725,10.606112,0 107.014999,10.605834,0 107.015275,10.605834,0 107.016669,10.604443,0 107.016669,10.604168,0 107.017219,10.603612,0 107.017219,10.603055,0 107.017501,10.60278,0 107.017501,10.602502,0 107.01806,10.60195,0 107.01806,10.60167,0 107.017777,10.601392,0 107.017777,10.60056,0 107.01806,10.600282,0 107.01806,10.599721,0 107.018609,10.599167,0 107.018609,10.598611,0 107.018892,10.598333,0 107.018892,10.598055,0 107.018609,10.597777,0 107.018609,10.597499,0 107.019721,10.596389,0 107.019721,10.596111,0 107.019997,10.595833,0 107.019997,10.595001,0 107.02028,10.594721,0 107.02028,10.594445,0 107.020553,10.594167,0 107.020553,10.593889,0 107.020836,10.593608,0 107.020836,10.593333,0 107.021111,10.593055,0 107.021111,10.592779,0 107.021668,10.59222,0 107.021668,10.591945,0 107.021941,10.591667,0 107.021941,10.591389,0 107.022217,10.591111,0 107.022224,10.590835,0 107.022499,10.590554,0 107.022499,10.590279,0 107.022782,10.59001,0 107.022782,10.58972,0 107.02417,10.588332,0 107.02417,10.588056,0 107.025002,10.587222,0 107.025002,10.586666,0 107.025275,10.586388,0 107.025275,10.585,0 107.025002,10.58472,0 107.025002,10.584444,0 107.024443,10.583888,0 107.024443,10.583612,0 107.02417,10.583334,0 107.02417,10.583056,0 107.023887,10.582778,0 107.023887,10.5825,0 107.023331,10.581944,0 107.023331,10.581668,0 107.022782,10.581112,0 107.022782,10.580834,0 107.022499,10.58056,0 107.022499,10.58028,0 107.021118,10.57889,0 107.021118,10.578609,0 107.020836,10.578334,0 107.020836,10.578056,0 107.019997,10.577221,0 107.019997,10.576943,0 107.019721,10.576668,0 107.019721,10.57639,0 107.019448,10.576112,0 107.019448,10.575831,0 107.018892,10.575277,0 107.018892,10.574999,0 107.01806,10.574167,0 107.01806,10.573889,0 107.014999,10.570831,0 107.014725,10.570833,0 107.014443,10.570555,0 107.014443,10.569445,0 107.014167,10.569167,0 107.014167,10.568889,0 107.012779,10.567501,0 107.012779,10.567221,0 107.012223,10.566667,0 107.012223,10.566389,0 107.011391,10.565561,0 107.011391,10.565281,0 107.010826,10.56472,0 107.010835,10.564445,0 107.010559,10.564167,0 107.010559,10.563889,0 107.010276,10.56361,0 107.010276,10.563057,0 107.010003,10.562781,0 107.010003,10.562501,0 107.009454,10.56194,0 107.009445,10.561666,0 107.009162,10.561388,0 107.009162,10.56111,0 107.008888,10.560832,0 107.008888,10.560278,0 107.008613,10.56,0 107.008606,10.55944,0 107.008332,10.559166,0 107.008332,10.557778,0 107.008057,10.557502,0 107.008057,10.556671,0 107.007767,10.556392,0 107.007234,10.556392,0 107.006942,10.556671,0 107.006386,10.556666,0 107.00611,10.556944,0 107.005837,10.556944,0 107.005554,10.557222,0 107.005281,10.55722,0 107.004998,10.557502,0 107.004173,10.557502,0 107.00389,10.55722,0 107.003058,10.55722,0 107.002778,10.557502,0 107.001953,10.557502,0 107.001388,10.558061,0 107.001114,10.558056,0 107.000832,10.55833,0 107.001114,10.55861,0 107.001114,10.559166,0 107.001388,10.559444,0 107.001388,10.559722,0 107.001664,10.56,0 107.001664,10.560281,0 107.001946,10.560556,0 107.001946,10.561666,0 107.001664,10.56194,0 107.001632,10.562544,0 107.001388,10.563004,0 107.000832,10.563004,0 107.000412,10.563141,0 107.000266,10.563421,0 107.000344,10.56418,0 107.000968,10.564322,0 107.001739,10.564041,0 107.002005,10.564381,0 107.001664,10.56472,0 107.001664,10.565001,0 107.001953,10.565281,0 107.001664,10.565555,0 107.001664,10.565833,0 107.001388,10.566111,0 107.000978,10.565555,0 107.000487,10.56542,0 106.999993,10.565561,0 106.999733,10.565842,0 106.999444,10.565561,0 106.998885,10.565561,0 106.998336,10.565001,0 106.99778,10.565555,0 106.997497,10.566111,0 106.997224,10.566389,0 106.997224,10.566667,0 106.996948,10.566945,0 106.996109,10.566945,0 106.995834,10.566667,0 106.995834,10.565833,0 106.994721,10.56472,0 106.994721,10.564445,0 106.995002,10.564167,0 106.995553,10.564171,0 106.995827,10.563891,0 106.996392,10.563891,0 106.996665,10.564171,0 106.996948,10.563891,0 106.997224,10.563891,0 106.998885,10.56222,0 107,10.561944,0 107.00074,10.561935,0 107.001069,10.561826,0 107.001281,10.561135,0 107.001205,10.560789,0 107.000556,10.560556,0 107.000556,10.560281,0 107.000266,10.56,0 107.000266,10.559711,0 107.000276,10.559444,0 107,10.559166,0 106.999444,10.558633,0 106.999444,10.558011,0 106.999512,10.557457,0 106.999993,10.556942,0 107.000276,10.556666,0 107.000556,10.556671,0 107.000832,10.556392,0 107.001388,10.556392,0 107.001664,10.55611,0 107.00222,10.556112,0 107.002502,10.555832,0 107.003052,10.555832,0 107.003334,10.556112,0 107.004998,10.556112,0 107.005281,10.555832,0 107.005837,10.555832,0 107.00611,10.555556,0 107.006942,10.555561,0 107.0075,10.555,0 107.007774,10.555,0 107.008332,10.554442,0 107.008332,10.554166,0 107.008613,10.55389,0 107.008606,10.553329,0 107.008888,10.553056,0 107.008888,10.5525,0 107.009162,10.552219,0 107.009162,10.551946,0 107.009445,10.551666,0 107.009445,10.55139,0 107.00972,10.551109,0 107.00972,10.550834,0 107.010003,10.550556,0 107.010003,10.549999,0 107.010276,10.549724,0 107.010276,10.549443,0 107.010559,10.549168,0 107.010559,10.54889,0 107.011108,10.548331,0 107.011108,10.548055,0 107.011947,10.547221,0 107.011947,10.546945,0 107.012223,10.546667,0 107.012496,10.546672,0 107.013046,10.546111,0 107.013337,10.546111,0 107.013611,10.545833,0 107.013887,10.545833,0 107.014167,10.545555,0 107.014443,10.545562,0 107.014716,10.545279,0 107.014999,10.545279,0 107.015557,10.54471,0 107.015831,10.544723,0 107.016113,10.544443,0 107.016669,10.544443,0 107.016945,10.544723,0 107.017777,10.544723,0 107.01806,10.544443,0 107.018333,10.544443,0 107.018609,10.544167,0 107.018892,10.544169,0 107.019172,10.543891,0 107.019721,10.543891,0 107.019997,10.543611,0 107.021385,10.543611,0 107.021668,10.543333,0 107.022224,10.543333,0 107.022499,10.543055,0 107.023331,10.54306,0 107.023614,10.542781,0 107.024163,10.542781,0 107.025002,10.54194,0 107.025002,10.541389,0 107.025275,10.541111,0 107.025275,10.539723,0 107.025002,10.539445,0 107.025002,10.539167,0 107.024719,10.538889,0 107.024719,10.538611,0 107.02417,10.538055,0 107.02417,10.537779,0 107.022499,10.53611,0 107.022499,10.535832,0 107.021385,10.534722,0 107.021111,10.534722,0 107.017501,10.53111,0 107.016938,10.531112,0 107.016389,10.530561,0 107.016113,10.530561,0 107.015831,10.53028,0 107.015557,10.53028,0 107.015265,10.53,0 107.014999,10.53,0 107.013337,10.528329,0 107.012779,10.528334,0 107.012496,10.528061,0 107.011673,10.52889,0 107.011391,10.52889,0 107.010559,10.529731,0 107.010276,10.529731,0 107.008606,10.53139,0 107.008332,10.53139,0 107.008057,10.531671,0 107.0075,10.531666,0 107.007225,10.531944,0 107.006669,10.531944,0 107.006386,10.532222,0 107.00611,10.532222,0 107.005837,10.5325,0 107.005554,10.5325,0 107.005281,10.532778,0 107.004998,10.532778,0 107.004166,10.53361,0 107.004166,10.534722,0 107.004449,10.535,0 107.004449,10.535276,0 107.004722,10.535557,0 107.004722,10.535832,0 107.005837,10.536945,0 107.005837,10.537223,0 107.006119,10.537501,0 107.00611,10.537779,0 107.006386,10.538055,0 107.006386,10.538611,0 107.006669,10.538889,0 107.006669,10.539167,0 107.006386,10.539445,0 107.006386,10.539721,0 107.006119,10.540001,0 107.006119,10.540281,0 107.004722,10.541669,0 107.004449,10.541667,0 107.004166,10.541945,0 107.003052,10.541945,0 107.002769,10.541713,0 107.002502,10.541667,0 107.00222,10.541945,0 107.001946,10.541945,0 107.001664,10.542223,0 107.001388,10.542223,0 107.000832,10.541389,0 107.001114,10.541111,0 107.001388,10.541111,0 107.001664,10.540833,0 107.002778,10.540833,0 107.003052,10.540557,0 107.004228,10.540539,0 107.005128,10.540122,0 107.005554,10.539297,0 107.005486,10.538604,0 107.004998,10.53833,0 107.004449,10.537779,0 107.004449,10.537501,0 107.003334,10.536388,0 107.003327,10.53583,0 107.002778,10.535276,0 107.002778,10.535,0 107.002502,10.534722,0 107.002502,10.534444,0 107.001946,10.533888,0 107.001388,10.533891,0 107.001105,10.53361,0 107.000832,10.53361,0 107.000556,10.533334,0 107,10.53361,0 106.996392,10.532222,0 106.995834,10.531666,0 106.995553,10.531671,0 106.995277,10.53139,0 106.995002,10.53139,0 106.994721,10.531112,0 106.993058,10.531112,0 106.992768,10.53083,0 106.992501,10.531112,0 106.99112,10.531112,0 106.990838,10.53139,0 106.990279,10.53139,0 106.989999,10.531671,0 106.989723,10.531666,0 106.988335,10.533056,0 106.988335,10.533334,0 106.988053,10.53361,0 106.988053,10.534166,0 106.987777,10.534442,0 106.987777,10.535276,0 106.987503,10.535557,0 106.987503,10.535832,0 106.987221,10.53611,0 106.987221,10.537223,0 106.987503,10.537501,0 106.987503,10.540001,0 106.987777,10.540277,0 106.987777,10.540833,0 106.988053,10.541111,0 106.988053,10.541389,0 106.988335,10.541667,0 106.988335,10.541945,0 106.988609,10.542221,0 106.988609,10.542777,0 106.988891,10.543055,0 106.988891,10.543333,0 106.989167,10.543611,0 106.989167,10.544167,0 106.989441,10.544441,0 106.989441,10.545001,0 106.989723,10.545277,0 106.989723,10.545555,0 106.989999,10.545833,0 106.989999,10.547499,0 106.990279,10.547777,0 106.990279,10.549168,0 106.990555,10.549443,0 106.990555,10.550834,0 106.990279,10.551112,0 106.990279,10.553334,0 106.989999,10.55361,0 106.989999,10.55389,0 106.990279,10.554166,0 106.990279,10.554722,0 106.989999,10.555,0 106.989999,10.555278,0 106.989723,10.555556,0 106.989723,10.555832,0 106.989999,10.55611,0 106.989723,10.556392,0 106.989723,10.556671,0 106.988609,10.557778,0 106.988609,10.558056,0 106.988326,10.55833,0 106.988326,10.55861,0 106.987777,10.559166,0 106.987777,10.560278,0 106.987221,10.560832,0 106.986665,10.560832,0 106.986389,10.561113,0 106.986106,10.56111,0 106.985557,10.561671,0 106.985274,10.561666,0 106.985001,10.561944,0 106.984445,10.561944,0 106.984169,10.562222,0 106.983613,10.56222,0 106.98333,10.562501,0 106.983064,10.562501,0 106.982498,10.563061,0 106.982223,10.563057,0 106.981666,10.56361,0 106.981666,10.563889,0 106.981393,10.564167,0 106.981666,10.56444,0 106.981666,10.565555,0 106.981942,10.565833,0 106.981942,10.566111,0 106.982223,10.566389,0 106.982223,10.566945,0 106.982498,10.567221,0 106.982498,10.567501,0 106.982781,10.567777,0 106.982781,10.568055,0 106.983054,10.568333,0 106.983054,10.568611,0 106.98333,10.568889,0 106.98333,10.569445,0 106.983613,10.569721,0 106.983613,10.569999,0 106.983886,10.570279,0 106.983886,10.570833,0 106.984169,10.571111,0 106.984169,10.571389,0 106.984445,10.571667,0 106.984445,10.572221,0 106.984169,10.572499,0 106.984445,10.572777,0 106.984445,10.574167,0 106.984725,10.574445,0 106.984725,10.574999,0 106.985001,10.575277,0 106.985001,10.576943,0 106.985283,10.577221,0 106.985283,10.57778,0 106.985557,10.578056,0 106.985557,10.579166,0 106.985833,10.579446,0 106.985833,10.579719,0 106.986106,10.58,0 106.986106,10.58056,0 106.986389,10.580841,0 106.986389,10.581388,0 106.986665,10.581668,0 106.986665,10.582222,0 106.986947,10.5825,0 106.986947,10.582778,0 106.987221,10.583056,0 106.987221,10.583334,0 106.987503,10.583612,0 106.987503,10.584166,0 106.987777,10.584439,0 106.987777,10.585,0 106.988053,10.585278,0 106.988053,10.58583,0 106.988326,10.58611,0 106.988326,10.5875,0 106.988609,10.587778,0 106.988609,10.58861,0 106.988891,10.588888,0 106.988891,10.589444,0 106.989167,10.58972,0 106.989167,10.59001,0 106.988891,10.590279,0 106.988891,10.590554,0 106.988609,10.590835,0 106.988609,10.591111,0 106.988335,10.591389,0 106.988335,10.591667,0 106.988053,10.591945,0 106.988053,10.59222,0 106.987777,10.592501,0 106.987777,10.593055,0 106.987503,10.593333,0 106.987503,10.594445,0 106.987777,10.594721,0 106.987777,10.595001,0 106.987503,10.595281,0 106.987503,10.596389,0 106.987221,10.596667,0 106.987221,10.596945,0 106.986947,10.597221,0 106.986947,10.597306,0 106.988026,10.598242,0 106.98927,10.599346,0 106.989806,10.599866,0 106.990084,10.600203,0 106.990266,10.60054,0 106.990349,10.60091,0 106.990434,10.601377,0 106.990453,10.601812,0 106.99039,10.602151,0 106.990214,10.602668,0 106.990023,10.603201,0 106.989898,10.604131,0 106.989982,10.604485,0 106.99004,10.604672,0 106.99047,10.605193,0 106.991051,10.605539,0 106.991081,10.605547,0 106.991729,10.60571,0 106.992618,10.605716,0 106.993867,10.605585,0 106.994831,10.605356,0 106.995289,10.605339,0 106.99562,10.605415,0 106.995927,10.605604,0 106.996202,10.605873,0 106.996414,10.606314,0 106.996757,10.607047,0 106.996999,10.607354,0 106.997328,10.607591,0 106.997847,10.607782,0 106.998347,10.607805,0 106.998723,10.6077,0 106.999045,10.607558,0 106.999511,10.607274,0 106.999687,10.607146,0 106.999999,10.606977,0 107.000123,10.606965,0 107.000209,10.606993,0 107.00031,10.607105,0 107.000428,10.60725,0 107.000597,10.607521,0 107.000744,10.607704,0 107.00101,10.607936,0 107.001384,10.608186,0 107.00189,10.608484,0 107.002032,10.608589,0 107.002167,10.608787,0 107.002226,10.608977,0 107.002215,10.609153,0 107.002145,10.609461,0 107.001881,10.610116,0 107.001823,10.610281,0 107.001805,10.610427,0 107.001816,10.610553,0 107.001836,10.610679,0 107.001909,10.610818,0 107.002067,10.610924,0 107.002274,10.611009,0 107.002494,10.611034,0 107.002706,10.611046,0 107.002993,10.610973,0 107.00333,10.610843,0 107.004569,10.610214,0 107.005078,10.609964,0 107.005439,10.609875,0 
									</coordinates>
								</LinearRing>
							</outerBoundaryIs>
						</Polygon>
						<Polygon>
							<outerBoundaryIs>
								<LinearRing>
									<coordinates>
										106.893058,10.635834,0 106.893334,10.635556,0 106.893607,10.635561,0 106.894998,10.63417,0 106.894998,10.63389,0 106.895278,10.633612,0 106.895278,10.633334,0 106.895554,10.633056,0 106.895554,10.632778,0 106.895278,10.63278,0 106.894998,10.6325,0 106.894173,10.6325,0 106.89389,10.63278,0 106.893607,10.632778,0 106.892219,10.634166,0 106.892219,10.634444,0 106.891946,10.634722,0 106.891946,10.635556,0 106.892219,10.635834,0 106.893058,10.635834,0 
									</coordinates>
								</LinearRing>
							</outerBoundaryIs>
						</Polygon>
						<Polygon>
							<outerBoundaryIs>
								<LinearRing>
									<coordinates>
										106.879395,10.647255,0 106.879889,10.647223,0 106.880279,10.647223,0 106.880555,10.646945,0 106.881432,10.646945,0 106.881667,10.646945,0 106.882775,10.645833,0 106.882775,10.645555,0 106.883057,10.645279,0 106.883057,10.64361,0 106.883331,10.643332,0 106.883331,10.642779,0 106.883613,10.6425,0 106.883607,10.641122,0 106.883889,10.64083,0 106.883889,10.640278,0 106.884163,10.64,0 106.884163,10.639722,0 106.88556,10.638334,0 106.885833,10.638334,0 106.886109,10.638056,0 106.886392,10.638061,0 106.886672,10.63778,0 106.887221,10.637771,0 106.887572,10.6375,0 106.887825,10.637454,0 106.88803,10.637247,0 106.888336,10.637222,0 106.888641,10.636917,0 106.889168,10.636388,0 106.889168,10.636112,0 106.889443,10.635834,0 106.889443,10.635556,0 106.889724,10.635278,0 106.889717,10.634991,0 106.890273,10.634444,0 106.890273,10.634166,0 106.890556,10.63389,0 106.890556,10.633612,0 106.890831,10.633334,0 106.890831,10.633056,0 106.891388,10.6325,0 106.891388,10.632219,0 106.891946,10.631668,0 106.892219,10.63167,0 106.893325,10.63056,0 106.89389,10.63056,0 106.894998,10.629441,0 106.895278,10.629443,0 106.895554,10.629168,0 106.895836,10.629181,0 106.89611,10.628892,0 106.896393,10.628892,0 106.896668,10.628611,0 106.896942,10.628611,0 106.897224,10.628333,0 106.8975,10.628333,0 106.89833,10.627499,0 106.898612,10.627501,0 106.898888,10.627221,0 106.9,10.626111,0 106.9,10.625833,0 106.901108,10.624723,0 106.901108,10.624443,0 106.903611,10.621945,0 106.903611,10.621667,0 106.903893,10.621389,0 106.903893,10.621111,0 106.904167,10.620833,0 106.904167,10.620557,0 106.904442,10.620277,0 106.904442,10.619721,0 106.904725,10.619445,0 106.904725,10.619167,0 106.904999,10.618889,0 106.904999,10.618333,0 106.905281,10.618054,0 106.905281,10.616388,0 106.905564,10.61611,0 106.905555,10.615278,0 106.90583,10.615,0 106.90583,10.614442,0 106.906387,10.613888,0 106.906387,10.61361,0 106.906669,10.613334,0 106.906669,10.613056,0 106.906945,10.612778,0 106.906936,10.6125,0 106.907218,10.612222,0 106.907218,10.611944,0 106.907501,10.611666,0 106.907501,10.61111,0 106.908057,10.610556,0 106.908057,10.61028,0 106.908333,10.61,0 106.908333,10.609439,0 106.908606,10.609168,0 106.908606,10.608888,0 106.909156,10.608332,0 106.909165,10.608056,0 106.910279,10.606944,0 106.910553,10.606944,0 106.911109,10.60639,0 106.911392,10.60639,0 106.911667,10.60611,0 106.912223,10.606112,0 106.912499,10.605834,0 106.91417,10.605834,0 106.914443,10.606112,0 106.914719,10.60611,0 106.915002,10.60639,0 106.91639,10.60639,0 106.916572,10.606572,0 106.916946,10.606944,0 106.917222,10.606944,0 106.917504,10.607222,0 106.917778,10.607222,0 106.918008,10.607454,0 106.918327,10.607502,0 106.91861,10.60778,0 106.919166,10.607778,0 106.919441,10.608056,0 106.92028,10.608056,0 106.920556,10.607778,0 106.920829,10.60778,0 106.921668,10.606941,0 106.921668,10.606666,0 106.9225,10.605834,0 106.9225,10.605556,0 106.922776,10.605278,0 106.922783,10.605011,0 106.924446,10.603331,0 106.92472,10.603334,0 106.925278,10.602777,0 106.925552,10.60278,0 106.92611,10.602221,0 106.926391,10.602221,0 106.926666,10.601943,0 106.92694,10.60195,0 106.927222,10.60167,0 106.927498,10.60167,0 106.927772,10.601392,0 106.928337,10.601392,0 106.928613,10.601111,0 106.929169,10.601111,0 106.929442,10.600833,0 106.930001,10.600833,0 106.930274,10.600555,0 106.931106,10.60056,0 106.931389,10.600282,0 106.931945,10.600282,0 106.933052,10.59917,0 106.933326,10.59917,0 106.934447,10.59806,0 106.934447,10.597779,0 106.934723,10.597499,0 106.934723,10.594721,0 106.934447,10.594445,0 106.934447,10.593889,0 106.934167,10.593611,0 106.934167,10.593055,0 106.933891,10.592779,0 106.933898,10.592501,0 106.933609,10.59222,0 106.933609,10.591945,0 106.932503,10.590835,0 106.932503,10.590279,0 106.932221,10.590001,0 106.932221,10.58972,0 106.931664,10.589166,0 106.931664,10.588888,0 106.931389,10.58861,0 106.931389,10.586916,0 106.931389,10.586666,0 106.931106,10.58639,0 106.931174,10.585764,0 106.930787,10.585153,0 106.930001,10.584166,0 106.928054,10.582222,0 106.926666,10.582222,0 106.926391,10.581944,0 106.926255,10.581944,0 106.925552,10.581944,0 106.925187,10.581575,0 106.925003,10.581388,0 106.924157,10.58139,0 106.923888,10.581112,0 106.923608,10.581112,0 106.923332,10.580841,0 106.923058,10.580841,0 106.922783,10.58056,0 106.9225,10.58056,0 106.921905,10.579961,0 106.921668,10.579722,0 106.921388,10.579722,0 106.921112,10.579446,0 106.920556,10.579446,0 106.92028,10.579166,0 106.919998,10.57917,0 106.918327,10.580841,0 106.917504,10.580834,0 106.917222,10.581112,0 106.916946,10.581112,0 106.916114,10.581944,0 106.915834,10.581944,0 106.915558,10.582222,0 106.915275,10.581944,0 106.914719,10.581944,0 106.914443,10.582222,0 106.913887,10.582222,0 106.913611,10.5825,0 106.913331,10.5825,0 106.913055,10.582222,0 106.911667,10.582222,0 106.910553,10.581112,0 106.909707,10.581112,0 106.909707,10.580841,0 106.909156,10.58028,0 106.909156,10.58,0 106.908889,10.579719,0 106.908889,10.579446,0 106.908606,10.579166,0 106.908606,10.57889,0 106.908333,10.578609,0 106.908333,10.578334,0 106.908057,10.578056,0 106.908057,10.575277,0 106.907777,10.574999,0 106.908333,10.574445,0 106.908333,10.574167,0 106.908606,10.574167,0 106.908889,10.574445,0 106.908889,10.574999,0 106.909165,10.575277,0 106.909156,10.575831,0 106.909447,10.576112,0 106.909447,10.5775,0 106.909707,10.57778,0 106.909721,10.57889,0 106.910004,10.579166,0 106.909997,10.579441,0 106.911109,10.58056,0 106.911392,10.58056,0 106.911667,10.580841,0 106.912782,10.580834,0 106.91301,10.581064,0 106.913611,10.581112,0 106.913887,10.580834,0 106.915284,10.580841,0 106.915558,10.58056,0 106.915834,10.58056,0 106.916107,10.58028,0 106.91639,10.58028,0 106.916656,10.58,0 106.917222,10.58,0 106.918327,10.57889,0 106.918327,10.578609,0 106.91861,10.578334,0 106.91861,10.576943,0 106.918336,10.576668,0 106.918336,10.576112,0 106.917778,10.57556,0 106.917778,10.57528,0 106.917222,10.574721,0 106.917222,10.574445,0 106.916946,10.574167,0 106.916946,10.573889,0 106.916656,10.573611,0 106.916663,10.572777,0 106.91639,10.572499,0 106.91639,10.571945,0 106.916663,10.571667,0 106.916663,10.569445,0 106.916946,10.569167,0 106.916946,10.568889,0 106.917222,10.568611,0 106.917222,10.568333,0 106.917504,10.568055,0 106.917504,10.567777,0 106.918053,10.567221,0 106.918053,10.566945,0 106.918892,10.566111,0 106.919166,10.566111,0 106.919724,10.565555,0 106.919998,10.565561,0 106.920829,10.56472,0 106.921112,10.564723,0 106.921388,10.564445,0 106.921944,10.564445,0 106.922227,10.564167,0 106.922783,10.564171,0 106.923058,10.563891,0 106.924713,10.563891,0 106.925003,10.56361,0 106.928054,10.56361,0 106.928337,10.56333,0 106.930001,10.563332,0 106.931664,10.561666,0 106.931664,10.561388,0 106.931945,10.56111,0 106.931945,10.560832,0 106.932221,10.560556,0 106.932221,10.560278,0 106.932503,10.56,0 106.932503,10.559444,0 106.932777,10.559166,0 106.932777,10.55861,0 106.932503,10.558334,0 106.932503,10.5575,0 106.932221,10.557222,0 106.932221,10.556944,0 106.931945,10.556666,0 106.932221,10.556388,0 106.932221,10.55611,0 106.932503,10.555832,0 106.932503,10.554444,0 106.932777,10.554166,0 106.932777,10.553612,0 106.933052,10.553334,0 106.933052,10.552778,0 106.932777,10.5525,0 106.932777,10.55167,0 106.932503,10.55139,0 106.932503,10.551109,0 106.932221,10.550834,0 106.932221,10.550278,0 106.931945,10.549999,0 106.931945,10.549168,0 106.931655,10.548892,0 106.931655,10.548331,0 106.931115,10.547777,0 106.931115,10.547499,0 106.930833,10.547221,0 106.930833,10.546945,0 106.930557,10.546667,0 106.930557,10.546389,0 106.930267,10.546111,0 106.930274,10.545555,0 106.928613,10.543889,0 106.928337,10.543891,0 106.925278,10.540831,0 106.925278,10.540557,0 106.923332,10.538611,0 106.922776,10.538611,0 106.9225,10.538333,0 106.922227,10.538333,0 106.92028,10.536388,0 106.919998,10.536391,0 106.918899,10.535281,0 106.91861,10.535281,0 106.918327,10.535,0 106.918053,10.535,0 106.917778,10.534722,0 106.917504,10.534722,0 106.917222,10.534444,0 106.916946,10.534444,0 106.91639,10.533888,0 106.916107,10.533891,0 106.915031,10.53338,0 106.913887,10.5325,0 106.913611,10.532222,0 106.913331,10.532222,0 106.913055,10.531944,0 106.911667,10.531944,0 106.911392,10.531666,0 106.911109,10.531666,0 106.910835,10.531944,0 106.909707,10.53194,0 106.909165,10.5325,0 106.908889,10.5325,0 106.908333,10.533061,0 106.908057,10.533056,0 106.908057,10.533334,0 106.907777,10.53361,0 106.907501,10.533888,0 106.907501,10.534166,0 106.907218,10.534444,0 106.907218,10.535,0 106.906945,10.535276,0 106.906945,10.536945,0 106.907218,10.537223,0 106.907218,10.537501,0 106.907501,10.537779,0 106.907501,10.538333,0 106.907777,10.538611,0 106.907777,10.538891,0 106.908889,10.540001,0 106.908889,10.540277,0 106.909165,10.540557,0 106.909165,10.540833,0 106.909447,10.541111,0 106.909447,10.542223,0 106.909721,10.542499,0 106.909721,10.548333,0 106.909447,10.548611,0 106.909447,10.54889,0 106.909165,10.549168,0 106.909165,10.549443,0 106.908889,10.549719,0 106.908889,10.55028,0 106.908606,10.55056,0 106.908606,10.55084,0 106.906387,10.55306,0 106.906113,10.55306,0 106.904999,10.55417,0 106.904716,10.55417,0 106.902496,10.556388,0 106.902496,10.556666,0 106.901947,10.55722,0 106.901947,10.557502,0 106.901664,10.557778,0 106.901664,10.558056,0 106.901391,10.558334,0 106.901391,10.55861,0 106.901108,10.55889,0 106.901108,10.561388,0 106.900832,10.561666,0 106.900832,10.56222,0 106.900559,10.562501,0 106.900559,10.562779,0 106.900276,10.563057,0 106.900276,10.563332,0 106.9,10.56361,0 106.9,10.563889,0 106.899444,10.564445,0 106.899444,10.564723,0 106.89833,10.565833,0 106.89833,10.566111,0 106.896942,10.567501,0 106.896668,10.567501,0 106.895836,10.568333,0 106.895554,10.568333,0 106.895278,10.568611,0 106.894998,10.568611,0 106.894729,10.5689,0 106.894448,10.5689,0 106.894173,10.569172,0 106.893607,10.569167,0 106.893334,10.569445,0 106.892502,10.569445,0 106.892219,10.569723,0 106.891388,10.569721,0 106.890831,10.570282,0 106.890556,10.570282,0 106.890266,10.57056,0 106.89,10.570555,0 106.889443,10.571111,0 106.889168,10.571111,0 106.888053,10.572221,0 106.888053,10.572499,0 106.887221,10.573333,0 106.887221,10.574167,0 106.886948,10.574445,0 106.886948,10.575555,0 106.887221,10.575833,0 106.887221,10.577221,0 106.887497,10.5775,0 106.887497,10.578056,0 106.88778,10.578334,0 106.88778,10.578612,0 106.888336,10.579166,0 106.888336,10.579446,0 106.888602,10.579719,0 106.888602,10.58028,0 106.888894,10.58056,0 106.888885,10.580834,0 106.889168,10.581112,0 106.889168,10.581388,0 106.889443,10.581668,0 106.889443,10.581944,0 106.89,10.5825,0 106.89,10.582778,0 106.890273,10.583056,0 106.890273,10.583334,0 106.890556,10.583612,0 106.890556,10.583888,0 106.891388,10.584722,0 106.891388,10.585,0 106.892219,10.585834,0 106.892219,10.58611,0 106.892776,10.586666,0 106.892776,10.586944,0 106.893058,10.58722,0 106.893058,10.5875,0 106.893334,10.587778,0 106.893334,10.588056,0 106.893607,10.588332,0 106.893607,10.58861,0 106.89389,10.588888,0 106.89389,10.589166,0 106.894166,10.589444,0 106.894173,10.58972,0 106.894722,10.590279,0 106.894722,10.590554,0 106.895278,10.591111,0 106.895278,10.591389,0 106.895554,10.591667,0 106.895554,10.591945,0 106.895836,10.59222,0 106.895836,10.592501,0 106.89611,10.592781,0 106.89611,10.593071,0 106.897767,10.594721,0 106.897781,10.595001,0 106.898056,10.595277,0 106.898056,10.595833,0 106.897767,10.596111,0 106.897781,10.596389,0 106.8975,10.596667,0 106.8975,10.596945,0 106.896942,10.597499,0 106.896668,10.597499,0 106.896393,10.597779,0 106.89611,10.597779,0 106.895836,10.59806,0 106.895278,10.598055,0 106.894998,10.598333,0 106.894722,10.598333,0 106.894448,10.598055,0 106.894173,10.59806,0 106.893958,10.597848,0 106.893607,10.597779,0 106.893325,10.597499,0 106.893058,10.597499,0 106.892502,10.596945,0 106.892219,10.596945,0 106.891946,10.596667,0 106.889443,10.596667,0 106.889168,10.596945,0 106.885277,10.596945,0 106.885001,10.597223,0 106.883331,10.597223,0 106.883057,10.597499,0 106.882499,10.597499,0 106.882232,10.597779,0 106.879447,10.597779,0 106.879174,10.597499,0 106.878891,10.597499,0 106.878608,10.597223,0 106.878335,10.597223,0 106.877503,10.596389,0 106.87722,10.596391,0 106.876389,10.595562,0 106.874734,10.595562,0 106.874442,10.595281,0 106.873337,10.595281,0 106.872781,10.594721,0 106.872498,10.594721,0 106.870002,10.592223,0 106.86972,10.59222,0 106.869446,10.592501,0 106.869164,10.592501,0 106.868332,10.593333,0 106.868332,10.593608,0 106.868058,10.593889,0 106.868058,10.594167,0 106.867776,10.594445,0 106.867776,10.594721,0 106.8675,10.595001,0 106.8675,10.595277,0 106.867226,10.595555,0 106.867233,10.596111,0 106.866944,10.596389,0 106.866944,10.596667,0 106.867226,10.596945,0 106.867226,10.597223,0 106.8675,10.597499,0 106.8675,10.597777,0 106.867776,10.598055,0 106.867776,10.598333,0 106.868058,10.598611,0 106.868058,10.598889,0 106.868332,10.599167,0 106.868332,10.599445,0 106.868608,10.599721,0 106.868608,10.600001,0 106.868888,10.600277,0 106.868888,10.600555,0 106.869164,10.600833,0 106.869164,10.601111,0 106.869446,10.601389,0 106.869446,10.602221,0 106.86972,10.602499,0 106.86972,10.605834,0 106.869446,10.606112,0 106.869446,10.606666,0 106.869157,10.606941,0 106.869164,10.6075,0 106.868888,10.607778,0 106.868888,10.608056,0 106.868332,10.60861,0 106.868332,10.608888,0 106.866668,10.610556,0 106.866668,10.610834,0 106.866385,10.61111,0 106.866385,10.61139,0 106.865836,10.611944,0 106.865836,10.612222,0 106.86528,10.612778,0 106.86528,10.613056,0 106.864997,10.613334,0 106.864997,10.614166,0 106.864724,10.614442,0 106.864724,10.615,0 106.864441,10.615278,0 106.864441,10.615832,0 106.864166,10.61611,0 106.864166,10.616671,0 106.863892,10.616945,0 106.863892,10.617501,0 106.863609,10.617779,0 106.863609,10.618333,0 106.863334,10.618611,0 106.863334,10.619167,0 106.863053,10.619445,0 106.863053,10.619723,0 106.862778,10.620001,0 106.862778,10.620277,0 106.862221,10.620833,0 106.862221,10.621111,0 106.861946,10.621389,0 106.861946,10.621945,0 106.861656,10.622221,0 106.861663,10.622501,0 106.86139,10.622777,0 106.86139,10.623055,0 106.861114,10.623333,0 106.861114,10.623611,0 106.860275,10.624443,0 106.860002,10.624443,0 106.859726,10.624723,0 106.85917,10.624721,0 106.858887,10.625001,0 106.858329,10.625001,0 106.858062,10.625279,0 106.856941,10.625279,0 106.856667,10.625562,0 106.855835,10.625555,0 106.855553,10.625833,0 106.854958,10.625788,0 106.854721,10.625555,0 106.853606,10.625562,0 106.853333,10.625279,0 106.852752,10.62525,0 106.852501,10.624999,0 106.85083,10.625001,0 106.850564,10.624721,0 106.850281,10.624723,0 106.849998,10.624443,0 106.849442,10.624443,0 106.849167,10.624167,0 106.848052,10.624169,0 106.847779,10.623891,0 106.846947,10.623891,0 106.846657,10.624169,0 106.846391,10.624167,0 106.846108,10.624443,0 106.845559,10.624443,0 106.845276,10.624723,0 106.845,10.624721,0 106.844171,10.625562,0 106.843888,10.625562,0 106.84333,10.62612,0 106.843063,10.62612,0 106.84278,10.626392,0 106.842498,10.626392,0 106.842224,10.626667,0 106.840629,10.627896,0 106.840554,10.630556,0 106.840836,10.630834,0 106.840836,10.631668,0 106.84111,10.63193,0 106.84111,10.6325,0 106.841392,10.632778,0 106.841392,10.634991,0 106.841668,10.63528,0 106.841668,10.635561,0 106.84278,10.63667,0 106.843056,10.636666,0 106.84333,10.636944,0 106.843612,10.636944,0 106.843888,10.637222,0 106.844171,10.63722,0 106.844437,10.637502,0 106.84472,10.637502,0 106.845,10.63778,0 106.845559,10.637778,0 106.845887,10.638056,0 106.846664,10.638056,0 106.846947,10.638334,0 106.847184,10.638334,0 106.848893,10.638334,0 106.84903,10.638471,0 106.849167,10.638612,0 106.849716,10.63861,0 106.852218,10.638612,0 106.852494,10.63833,0 106.853057,10.638334,0 106.853333,10.638056,0 106.853606,10.638061,0 106.854149,10.637564,0 106.854721,10.637502,0 106.854974,10.637158,0 106.855277,10.637222,0 106.855553,10.636944,0 106.856109,10.636944,0 106.856391,10.636666,0 106.856667,10.63667,0 106.856941,10.63639,0 106.857216,10.63639,0 106.857476,10.636051,0 106.857779,10.636112,0 106.857887,10.635921,0 106.858055,10.635834,0 106.858611,10.635834,0 106.858887,10.635556,0 106.859443,10.635556,0 106.859726,10.635834,0 106.861114,10.635834,0 106.86139,10.636112,0 106.861663,10.636112,0 106.862778,10.637222,0 106.862778,10.6375,0 106.863609,10.63833,0 106.863609,10.63889,0 106.863892,10.639166,0 106.863892,10.639444,0 106.864166,10.639722,0 106.864166,10.64,0 106.864441,10.640278,0 106.864441,10.640556,0 106.865228,10.641334,0 106.865579,10.641388,0 106.866385,10.641391,0 106.866668,10.641122,0 106.867789,10.641122,0 106.868058,10.641391,0 106.869157,10.641391,0 106.869446,10.641671,0 106.86972,10.641671,0 106.870827,10.642781,0 106.870834,10.643057,0 106.87139,10.64361,0 106.87139,10.644167,0 106.871666,10.644445,0 106.871666,10.644723,0 106.871949,10.645001,0 106.871949,10.645279,0 106.873613,10.646945,0 106.873886,10.646945,0 106.874169,10.647223,0 106.875001,10.647223,0 106.87516,10.647392,0 106.875267,10.647501,0 106.877136,10.647501,0 106.879165,10.647401,0 106.879395,10.647255,0 
									</coordinates>
								</LinearRing>
							</outerBoundaryIs>
						</Polygon>
						<Polygon>
							<outerBoundaryIs>
								<LinearRing>
									<coordinates>
										106.779167,10.669722,0 106.780562,10.66972,0 106.780831,10.670001,0 106.781112,10.670001,0 106.781387,10.66972,0 106.78167,10.66972,0 106.781937,10.670001,0 106.783341,10.670001,0 106.783607,10.66972,0 106.78389,10.669722,0 106.785004,10.668613,0 106.785278,10.668613,0 106.785554,10.668332,0 106.785836,10.668332,0 106.786392,10.667778,0 106.786666,10.667781,0 106.786942,10.6675,0 106.787215,10.6675,0 106.787498,10.66722,0 106.78778,10.667222,0 106.788056,10.666944,0 106.78833,10.666944,0 106.79,10.665278,0 106.79,10.665,0 106.791108,10.663892,0 106.791108,10.66361,0 106.793052,10.661666,0 106.793328,10.66167,0 106.79361,10.66139,0 106.793893,10.66139,0 106.794442,10.660832,0 106.794998,10.660278,0 106.795281,10.66028,0 106.79557,10.66,0 106.796113,10.66,0 106.796669,10.659446,0 106.796945,10.659446,0 106.797774,10.658612,0 106.798057,10.658612,0 106.798333,10.658334,0 106.798615,10.658334,0 106.798889,10.658056,0 106.799721,10.65806,0 106.800003,10.65778,0 106.800553,10.65778,0 106.800826,10.657499,0 106.801109,10.657499,0 106.801391,10.657221,0 106.801667,10.657221,0 106.801941,10.656943,0 106.802223,10.656943,0 106.802499,10.656668,0 106.802779,10.65667,0 106.803611,10.655831,0 106.804726,10.655833,0 106.804999,10.655555,0 106.805268,10.65556,0 106.806656,10.654172,0 106.806656,10.653892,0 106.806946,10.653611,0 106.806946,10.652499,0 106.807221,10.652223,0 106.807221,10.651945,0 106.807777,10.651389,0 106.807777,10.651111,0 106.808051,10.650833,0 106.808051,10.650555,0 106.808334,10.650279,0 106.808327,10.649172,0 106.808609,10.648891,0 106.808609,10.648331,0 106.808334,10.648057,0 106.808334,10.647777,0 106.808051,10.647501,0 106.808051,10.647221,0 106.808334,10.646945,0 106.808609,10.646945,0 106.808892,10.646667,0 106.808892,10.646111,0 106.808609,10.645833,0 106.808609,10.645279,0 106.809165,10.644723,0 106.809165,10.644445,0 106.809724,10.643888,0 106.809724,10.64361,0 106.81028,10.643057,0 106.81028,10.6425,0 106.810547,10.64222,0 106.810553,10.641944,0 106.810836,10.641666,0 106.810836,10.641112,0 106.811385,10.640561,0 106.811385,10.64,0 106.811668,10.639722,0 106.811668,10.639444,0 106.812226,10.63889,0 106.812226,10.63861,0 106.8125,10.63833,0 106.8125,10.638056,0 106.813056,10.6375,0 106.813056,10.63722,0 106.815002,10.635278,0 106.815002,10.635,0 106.815278,10.634722,0 106.815278,10.634444,0 106.817222,10.6325,0 106.817222,10.632222,0 106.819169,10.630277,0 106.819169,10.629999,0 106.821954,10.627221,0 106.82222,10.627221,0 106.822503,10.626945,0 106.822776,10.626945,0 106.823335,10.626389,0 106.823608,10.626392,0 106.824174,10.625831,0 106.824447,10.625833,0 106.824723,10.625555,0 106.825279,10.625562,0 106.825546,10.625279,0 106.826111,10.625279,0 106.826393,10.625001,0 106.827499,10.625001,0 106.827765,10.624721,0 106.828613,10.624723,0 106.828887,10.624443,0 106.830001,10.624443,0 106.830277,10.624167,0 106.833053,10.624167,0 106.833336,10.624443,0 106.834441,10.624443,0 106.834724,10.624167,0 106.83667,10.624169,0 106.836937,10.623891,0 106.837775,10.623891,0 106.838058,10.623611,0 106.838334,10.623611,0 106.838607,10.623333,0 106.83889,10.623333,0 106.839166,10.623055,0 106.839446,10.623055,0 106.840836,10.621667,0 106.84111,10.621671,0 106.841668,10.621111,0 106.841942,10.621111,0 106.842224,10.620833,0 106.842498,10.620833,0 106.84278,10.620557,0 106.843063,10.620562,0 106.84333,10.620281,0 106.843888,10.620281,0 106.844171,10.619989,0 106.844499,10.619994,0 106.845,10.620001,0 106.845276,10.619723,0 106.845832,10.619723,0 106.846108,10.619445,0 106.847503,10.619445,0 106.847733,10.619675,0 106.849777,10.619773,0 106.849998,10.620001,0 106.851386,10.619989,0 106.851669,10.620281,0 106.851936,10.620281,0 106.852218,10.620562,0 106.852774,10.620557,0 106.853057,10.620833,0 106.854447,10.620833,0 106.854721,10.621111,0 106.855003,10.621111,0 106.855277,10.620833,0 106.856391,10.620833,0 106.858329,10.618889,0 106.858329,10.618333,0 106.858611,10.618054,0 106.858611,10.617779,0 106.858887,10.617501,0 106.858887,10.616945,0 106.85917,10.616671,0 106.85917,10.616391,0 106.859436,10.61611,0 106.859443,10.615,0 106.859726,10.614722,0 106.859726,10.614166,0 106.860002,10.613888,0 106.860002,10.61361,0 106.860275,10.613334,0 106.860275,10.612778,0 106.860831,10.612222,0 106.860831,10.611944,0 106.861946,10.610834,0 106.861946,10.610556,0 106.862504,10.61,0 106.862504,10.60972,0 106.862778,10.609444,0 106.862778,10.609168,0 106.863053,10.608888,0 106.863053,10.60861,0 106.863334,10.608334,0 106.863334,10.608056,0 106.863609,10.607778,0 106.863609,10.6075,0 106.864432,10.60667,0 106.864432,10.60639,0 106.864724,10.60611,0 106.864724,10.605834,0 106.864997,10.605556,0 106.864997,10.605,0 106.86528,10.604722,0 106.86528,10.604443,0 106.865556,10.604168,0 106.865556,10.603334,0 106.86528,10.603055,0 106.86528,10.602777,0 106.864997,10.602502,0 106.864997,10.602221,0 106.860275,10.597499,0 106.860275,10.597223,0 106.859726,10.596667,0 106.859726,10.596389,0 106.859436,10.596111,0 106.859443,10.595833,0 106.85917,10.595555,0 106.85917,10.595277,0 106.858887,10.595001,0 106.858887,10.594721,0 106.858611,10.594445,0 106.858611,10.593889,0 106.858329,10.593611,0 106.858329,10.592501,0 106.858055,10.592223,0 106.858055,10.589723,0 106.857779,10.589444,0 106.857779,10.588056,0 106.857499,10.587778,0 106.857499,10.586942,0 106.855835,10.585278,0 106.855003,10.585281,0 106.854721,10.585,0 106.852218,10.585,0 106.851936,10.58472,0 106.851669,10.585,0 106.851386,10.585,0 106.851113,10.58472,0 106.848731,10.584721,0 106.847222,10.584722,0 106.846947,10.584444,0 106.84472,10.584444,0 106.844444,10.584722,0 106.843621,10.58472,0 106.84333,10.585,0 106.842217,10.585,0 106.841668,10.585561,0 106.838607,10.585561,0 106.838334,10.585281,0 106.838058,10.585278,0 106.837502,10.585834,0 106.836944,10.585834,0 106.83667,10.585556,0 106.836387,10.585561,0 106.835831,10.585,0 106.835556,10.585,0 106.83278,10.582222,0 106.832497,10.582222,0 106.831948,10.581668,0 106.832221,10.581388,0 106.832221,10.581112,0 106.832497,10.580834,0 106.832497,10.58056,0 106.83278,10.58028,0 106.83278,10.579441,0 106.833053,10.579166,0 106.833053,10.57889,0 106.833336,10.578609,0 106.833336,10.576668,0 106.833611,10.57639,0 106.833611,10.575831,0 106.833885,10.575555,0 106.833885,10.575277,0 106.834168,10.574999,0 106.834168,10.574721,0 106.834441,10.574445,0 106.834441,10.573611,0 106.834724,10.573333,0 106.834724,10.573055,0 106.834999,10.572777,0 106.834999,10.572499,0 106.835282,10.572221,0 106.835282,10.571667,0 106.835556,10.571389,0 106.835556,10.570831,0 106.835831,10.570555,0 106.835831,10.569999,0 106.836114,10.569721,0 106.836114,10.569167,0 106.835831,10.568889,0 106.835831,10.567501,0 106.835556,10.567221,0 106.835556,10.566667,0 106.835282,10.566389,0 106.835282,10.565281,0 106.835556,10.565001,0 106.835556,10.56444,0 106.835831,10.564167,0 106.835831,10.563332,0 106.835556,10.563057,0 106.835556,10.562779,0 106.835831,10.562501,0 106.835831,10.56083,0 106.836114,10.560556,0 106.836114,10.559722,0 106.836387,10.559444,0 106.836387,10.558888,0 106.83667,10.55861,0 106.83667,10.558334,0 106.836944,10.558056,0 106.836944,10.557778,0 106.837219,10.557502,0 106.837219,10.55722,0 106.838334,10.556112,0 106.838334,10.555832,0 106.83889,10.555278,0 106.839157,10.55528,0 106.840554,10.553901,0 106.840843,10.553901,0 106.841392,10.553329,0 106.841668,10.553334,0 106.842224,10.552778,0 106.842498,10.55278,0 106.843063,10.552219,0 106.84333,10.552222,0 106.843612,10.551946,0 106.843888,10.551946,0 106.844171,10.551666,0 106.844437,10.55167,0 106.84472,10.55139,0 106.845,10.55139,0 106.845276,10.551109,0 106.845559,10.551112,0 106.845832,10.550834,0 106.846108,10.55084,0 106.846391,10.55056,0 106.846657,10.55056,0 106.847779,10.549441,0 106.847779,10.547777,0 106.847503,10.547499,0 106.847503,10.547221,0 106.847222,10.546945,0 106.847222,10.546389,0 106.846391,10.545555,0 106.846391,10.545001,0 106.846108,10.54471,0 106.846108,10.544443,0 106.845276,10.543611,0 106.845,10.543611,0 106.84472,10.543333,0 106.844171,10.543333,0 106.843888,10.543055,0 106.843528,10.542975,0 106.84333,10.542777,0 106.843621,10.542501,0 106.843621,10.54194,0 106.844171,10.541945,0 106.844444,10.542223,0 106.845,10.542223,0 106.847779,10.539445,0 106.847779,10.539167,0 106.849998,10.536945,0 106.850281,10.536945,0 106.85083,10.536388,0 106.851113,10.536391,0 106.851669,10.53583,0 106.851945,10.535832,0 106.852218,10.535557,0 106.852494,10.535561,0 106.852784,10.535281,0 106.853606,10.535281,0 106.853889,10.535,0 106.855277,10.535,0 106.855553,10.534722,0 106.856667,10.534722,0 106.856941,10.534444,0 106.857223,10.534444,0 106.857499,10.534166,0 106.857779,10.534171,0 106.858062,10.533891,0 106.858887,10.533891,0 106.859436,10.53333,0 106.860002,10.533334,0 106.861114,10.532222,0 106.86139,10.532222,0 106.866668,10.526944,0 106.866668,10.526666,0 106.867776,10.525556,0 106.867789,10.52528,0 106.868332,10.524719,0 106.868332,10.524444,0 106.869446,10.523334,0 106.869446,10.523056,0 106.870002,10.522499,0 106.870002,10.522221,0 106.870278,10.521943,0 106.870278,10.521111,0 106.870552,10.520833,0 106.870552,10.518055,0 106.870278,10.517777,0 106.870278,10.516389,0 106.870002,10.516111,0 106.870002,10.515277,0 106.86972,10.515001,0 106.870002,10.514721,0 106.870002,10.514171,0 106.86972,10.513891,0 106.86972,10.513611,0 106.866385,10.510281,0 106.866385,10.510001,0 106.866112,10.509723,0 106.866112,10.509166,0 106.865836,10.508888,0 106.865836,10.508601,0 106.866112,10.508332,0 106.866112,10.508057,0 106.866385,10.507778,0 106.866385,10.5075,0 106.867233,10.506671,0 106.8675,10.506671,0 106.868332,10.505832,0 106.868614,10.505834,0 106.868888,10.505554,0 106.869157,10.505561,0 106.869446,10.505281,0 106.870002,10.505281,0 106.870278,10.505,0 106.870561,10.505,0 106.871949,10.50361,0 106.871949,10.503334,0 106.872222,10.503056,0 106.872222,10.502222,0 106.871949,10.501944,0 106.871949,10.50115,0 106.871949,10.501112,0 106.871903,10.501066,0 106.870002,10.499166,0 106.86972,10.49917,0 106.869446,10.49889,0 106.869095,10.498824,0 106.867646,10.498815,0 106.867019,10.498541,0 106.866385,10.49917,0 106.866112,10.49917,0 106.865836,10.49889,0 106.865228,10.49814,0 106.86464,10.497618,0 106.864432,10.49778,0 106.863609,10.49778,0 106.863327,10.4975,0 106.862221,10.4975,0 106.861946,10.49778,0 106.859726,10.49778,0 106.859436,10.4975,0 106.858887,10.4975,0 106.858611,10.497222,0 106.858055,10.497222,0 106.857779,10.496943,0 106.857223,10.496943,0 106.856391,10.496112,0 106.856109,10.496112,0 106.855553,10.495555,0 106.855277,10.49556,0 106.855003,10.49528,0 106.854721,10.49528,0 106.854447,10.495002,0 106.852784,10.495002,0 106.852494,10.49528,0 106.851945,10.495277,0 106.85083,10.496387,0 106.85083,10.496668,0 106.850555,10.496943,0 106.850564,10.4975,0 106.85083,10.497778,0 106.85083,10.499166,0 106.850555,10.499444,0 106.850555,10.499722,0 106.850281,10.5,0 106.850281,10.500834,0 106.849998,10.501112,0 106.849998,10.501944,0 106.849716,10.50222,0 106.849716,10.5025,0 106.847222,10.505,0 106.846947,10.505,0 106.846657,10.505281,0 106.846391,10.505281,0 106.846108,10.505561,0 106.845832,10.505554,0 106.845559,10.505834,0 106.845276,10.505834,0 106.845,10.50611,0 106.84472,10.50611,0 106.844444,10.505834,0 106.843888,10.505834,0 106.843612,10.50611,0 106.841942,10.50611,0 106.841668,10.505834,0 106.84111,10.505834,0 106.840836,10.505554,0 106.840554,10.505561,0 106.840278,10.505281,0 106.839995,10.505281,0 106.837775,10.503061,0 106.837775,10.502789,0 106.836114,10.501112,0 106.836114,10.500834,0 106.833885,10.498612,0 106.833611,10.498612,0 106.833336,10.498334,0 106.83278,10.498334,0 106.832497,10.498056,0 106.83056,10.498056,0 106.830277,10.498334,0 106.829719,10.498334,0 106.827216,10.500832,0 106.827225,10.501112,0 106.826667,10.501668,0 106.826667,10.501944,0 106.826387,10.502222,0 106.826393,10.50361,0 106.826111,10.50389,0 106.826111,10.505281,0 106.825835,10.505561,0 106.825835,10.506388,0 106.825555,10.506666,0 106.825555,10.506944,0 106.825279,10.507222,0 106.824996,10.50722,0 106.824723,10.5075,0 106.823608,10.5075,0 106.823326,10.50722,0 106.822776,10.507222,0 106.822503,10.506944,0 106.82222,10.506944,0 106.821778,10.5065,0 106.821113,10.505834,0 106.821113,10.505554,0 106.820832,10.505278,0 106.820832,10.505,0 106.820557,10.50472,0 106.820557,10.504166,0 106.820274,10.503888,0 106.820267,10.5025,0 106.82,10.50222,0 106.82,10.501668,0 106.819725,10.501388,0 106.819741,10.500832,0 106.819442,10.500556,0 106.819442,10.5,0 106.819169,10.499719,0 106.819169,10.498612,0 106.818886,10.498334,0 106.818886,10.497778,0 106.81639,10.495277,0 106.815827,10.49528,0 106.815552,10.495002,0 106.814934,10.494933,0 106.81472,10.494721,0 106.814446,10.494721,0 106.814164,10.494446,0 106.813332,10.494446,0 106.813056,10.494167,0 106.812233,10.49417,0 106.811944,10.493889,0 106.811112,10.493889,0 106.810836,10.493611,0 106.806731,10.493621,0 106.806038,10.493621,0 106.805619,10.493682,0 106.8052,10.493821,0 106.804505,10.493817,0 106.804154,10.493885,0 106.803734,10.494024,0 106.803527,10.494231,0 106.803527,10.494646,0 106.803725,10.494851,0 106.803725,10.4952,0 106.803527,10.495341,0 106.803039,10.495271,0 106.802971,10.495061,0 106.802825,10.494651,0 106.80262,10.494302,0 106.802399,10.494161,0 106.801925,10.494024,0 106.801574,10.493885,0 106.8013,10.493541,0 106.800835,10.493055,0 106.800553,10.493062,0 106.798606,10.491109,0 106.798333,10.491111,0 106.795554,10.493889,0 106.795554,10.494167,0 106.795281,10.494446,0 106.795281,10.494721,0 106.794998,10.495002,0 106.794998,10.495277,0 106.794723,10.495555,0 106.794723,10.495834,0 106.793893,10.496668,0 106.793893,10.496941,0 106.793052,10.497778,0 106.793052,10.498056,0 106.79139,10.499722,0 106.79139,10.5,0 106.789444,10.501944,0 106.789168,10.501944,0 106.788056,10.503056,0 106.788056,10.503334,0 106.78778,10.50361,0 106.78778,10.503888,0 106.787498,10.504166,0 106.787498,10.504444,0 106.787215,10.50472,0 106.787224,10.505278,0 106.786942,10.505554,0 106.787224,10.505834,0 106.787224,10.506666,0 106.787498,10.50694,0 106.787498,10.5075,0 106.78778,10.507778,0 106.78778,10.508332,0 106.788063,10.508601,0 106.788056,10.508888,0 106.78833,10.509166,0 106.78833,10.509445,0 106.788612,10.50972,0 106.788612,10.510281,0 106.788888,10.510554,0 106.788888,10.511389,0 106.789168,10.511667,0 106.789168,10.512499,0 106.789437,10.512781,0 106.789168,10.513062,0 106.789168,10.513611,0 106.788888,10.513891,0 106.788888,10.514721,0 106.788612,10.515001,0 106.788612,10.515277,0 106.78778,10.516111,0 106.78778,10.516389,0 106.78611,10.518055,0 106.78611,10.518333,0 106.785843,10.518611,0 106.785836,10.518889,0 106.784722,10.520001,0 106.784157,10.520001,0 106.78389,10.520282,0 106.783607,10.520277,0 106.782219,10.521668,0 106.782219,10.521943,0 106.781937,10.522221,0 106.781937,10.52889,0 106.78167,10.52917,0 106.78167,10.529731,0 106.781387,10.53,0 106.781387,10.530278,0 106.781112,10.530556,0 106.781112,10.53083,0 106.780831,10.531112,0 106.780831,10.53139,0 106.780555,10.531666,0 106.780555,10.531944,0 106.780282,10.532222,0 106.780282,10.5325,0 106.779441,10.533334,0 106.779441,10.53361,0 106.779167,10.533888,0 106.779167,10.534166,0 106.778892,10.534444,0 106.778892,10.53472,0 106.778342,10.535281,0 106.777978,10.535491,0 106.777497,10.536388,0 106.777497,10.536667,0 106.777221,10.536945,0 106.777221,10.537223,0 106.776948,10.537501,0 106.776658,10.537779,0 106.776658,10.538059,0 106.77646,10.539242,0 106.776528,10.540281,0 106.777207,10.541111,0 106.778397,10.542572,0 106.778892,10.542781,0 106.779999,10.543889,0 106.779999,10.544167,0 106.780282,10.544443,0 106.780282,10.544723,0 106.780487,10.545555,0 106.780831,10.545831,0 106.780831,10.546389,0 106.781112,10.546667,0 106.781112,10.546945,0 106.780831,10.547221,0 106.780555,10.547221,0 106.779999,10.547777,0 106.779724,10.547777,0 106.779167,10.548333,0 106.778892,10.548333,0 106.778611,10.548611,0 106.778342,10.548611,0 106.778053,10.548892,0 106.777497,10.548892,0 106.777207,10.54917,0 106.776665,10.549168,0 106.776389,10.549443,0 106.77556,10.549443,0 106.775277,10.549724,0 106.774436,10.549719,0 106.773613,10.550556,0 106.773613,10.550834,0 106.773331,10.551109,0 106.773331,10.5525,0 106.773613,10.552778,0 106.773613,10.553056,0 106.773331,10.553334,0 106.773331,10.554444,0 106.773057,10.554722,0 106.773057,10.555278,0 106.772499,10.555832,0 106.772499,10.55611,0 106.772216,10.556392,0 106.772216,10.556671,0 106.769996,10.55889,0 106.769723,10.55889,0 106.769447,10.559171,0 106.769164,10.559166,0 106.768891,10.559444,0 106.768608,10.559444,0 106.768332,10.559722,0 106.76722,10.559711,0 106.766944,10.56,0 106.76583,10.56,0 106.765556,10.560281,0 106.764168,10.560281,0 106.76361,10.559711,0 106.763337,10.559722,0 106.763054,10.559444,0 106.762778,10.559444,0 106.762498,10.559166,0 106.762206,10.559171,0 106.761784,10.558745,0 106.760276,10.55722,0 106.760276,10.556944,0 106.75972,10.556666,0 106.75972,10.556112,0 106.759163,10.555556,0 106.759163,10.554722,0 106.758614,10.554166,0 106.758614,10.55389,0 106.758332,10.55361,0 106.758614,10.553334,0 106.758614,10.553056,0 106.758888,10.552778,0 106.758888,10.55167,0 106.75917,10.55139,0 106.75917,10.549999,0 106.759446,10.549724,0 106.759446,10.549443,0 106.760834,10.548055,0 106.761108,10.54806,0 106.76139,10.54777,0 106.762222,10.547777,0 106.762498,10.547499,0 106.762778,10.547502,0 106.763047,10.547221,0 106.76361,10.547221,0 106.764442,10.546389,0 106.764718,10.546392,0 106.765267,10.545831,0 106.765556,10.545833,0 106.765556,10.545555,0 106.76583,10.545562,0 106.766938,10.544441,0 106.766944,10.544167,0 106.76722,10.543889,0 106.76722,10.543331,0 106.767503,10.543055,0 106.767503,10.540557,0 106.76722,10.540281,0 106.76722,10.539171,0 106.766938,10.538891,0 106.766938,10.53833,0 106.766113,10.537501,0 106.766113,10.537223,0 106.764725,10.535832,0 106.764442,10.535832,0 106.763886,10.535276,0 106.76361,10.535281,0 106.763337,10.535,0 106.763047,10.535,0 106.762778,10.53472,0 106.762498,10.534722,0 106.762222,10.534444,0 106.761949,10.534444,0 106.761666,10.534166,0 106.76139,10.534171,0 106.761108,10.533891,0 106.760825,10.533891,0 106.760558,10.53361,0 106.760002,10.53361,0 106.75972,10.533334,0 106.759446,10.533334,0 106.759163,10.533056,0 106.758605,10.533061,0 106.758332,10.532769,0 106.757773,10.532778,0 106.7575,10.5325,0 106.756125,10.532735,0 106.756073,10.530141,0 106.756385,10.530278,0 106.756944,10.530834,0 106.757217,10.53083,0 106.7575,10.531112,0 106.757766,10.531112,0 106.758056,10.53139,0 106.758332,10.53139,0 106.758605,10.531671,0 106.758888,10.531666,0 106.759163,10.531944,0 106.759446,10.531944,0 106.75972,10.532222,0 106.760276,10.532222,0 106.760558,10.5325,0 106.761108,10.5325,0 106.76139,10.532778,0 106.761939,10.53284,0 106.762206,10.533061,0 106.762498,10.533056,0 106.762733,10.533289,0 106.763047,10.53333,0 106.76361,10.533891,0 106.763886,10.533888,0 106.764442,10.534444,0 106.764725,10.534444,0 106.766944,10.536667,0 106.766944,10.536945,0 106.76722,10.53722,0 106.767776,10.537779,0 106.767776,10.538055,0 106.768059,10.538333,0 106.768059,10.538611,0 106.768332,10.538889,0 106.768332,10.539445,0 106.768608,10.539721,0 106.768608,10.540277,0 106.768891,10.540557,0 106.768891,10.542223,0 106.768608,10.542499,0 106.768608,10.543333,0 106.768332,10.543611,0 106.768332,10.544167,0 106.768059,10.544443,0 106.768059,10.54471,0 106.767503,10.545277,0 106.767503,10.545555,0 106.765274,10.547777,0 106.764718,10.54777,0 106.764442,10.54806,0 106.764168,10.548055,0 106.763886,10.548333,0 106.763337,10.548331,0 106.763054,10.548611,0 106.762498,10.548611,0 106.762206,10.548892,0 106.761673,10.548892,0 106.76139,10.54917,0 106.761108,10.54917,0 106.760002,10.55028,0 106.760002,10.55139,0 106.75972,10.551666,0 106.760002,10.551946,0 106.760002,10.554444,0 106.760276,10.554722,0 106.760276,10.555278,0 106.760558,10.555556,0 106.760558,10.555832,0 106.760825,10.55611,0 106.760825,10.556392,0 106.763047,10.55861,0 106.76361,10.55861,0 106.763893,10.55889,0 106.767503,10.55889,0 106.767776,10.55861,0 106.768332,10.55861,0 106.768891,10.558056,0 106.769173,10.558061,0 106.771521,10.555703,0 106.771943,10.55528,0 106.771943,10.554349,0 106.771943,10.55417,0 106.771974,10.554139,0 106.772216,10.553901,0 106.772216,10.55361,0 106.772075,10.553468,0 106.771943,10.553334,0 106.771943,10.552778,0 106.772166,10.552558,0 106.772225,10.5525,0 106.772222,10.551947,0 106.772216,10.55084,0 106.772499,10.55056,0 106.772499,10.55028,0 106.772781,10.549999,0 106.772781,10.549724,0 106.774169,10.548333,0 106.774719,10.548333,0 106.775001,10.548055,0 106.77556,10.54806,0 106.775833,10.54777,0 106.776109,10.547777,0 106.776389,10.547499,0 106.776948,10.547502,0 106.777207,10.547221,0 106.778611,10.547221,0 106.779362,10.546469,0 106.779441,10.546389,0 106.779441,10.546131,0 106.779441,10.545555,0 106.779167,10.545279,0 106.779167,10.54471,0 106.778053,10.543611,0 106.777779,10.543611,0 106.777497,10.543333,0 106.777497,10.543055,0 106.776389,10.541945,0 106.776389,10.541667,0 106.776109,10.541389,0 106.776109,10.541111,0 106.775833,10.540833,0 106.775833,10.540557,0 106.775277,10.540001,0 106.775277,10.538611,0 106.77556,10.538333,0 106.77556,10.537779,0 106.775833,10.537501,0 106.775833,10.537223,0 106.776109,10.536945,0 106.776109,10.536667,0 106.776389,10.536388,0 106.776389,10.53611,0 106.776665,10.535832,0 106.776665,10.535557,0 106.777497,10.534722,0 106.777497,10.534444,0 106.777779,10.534166,0 106.777779,10.533888,0 106.778053,10.53361,0 106.778053,10.533334,0 106.778892,10.5325,0 106.778892,10.532222,0 106.779724,10.53139,0 106.779717,10.531112,0 106.779999,10.53083,0 106.779999,10.530278,0 106.780282,10.53,0 106.780282,10.525,0 106.780562,10.524719,0 106.780555,10.523612,0 106.780831,10.523334,0 106.780831,10.522224,0 106.781112,10.521943,0 106.781112,10.521389,0 106.78167,10.520833,0 106.78167,10.520555,0 106.782219,10.520001,0 106.782219,10.519721,0 106.784163,10.517777,0 106.784446,10.517791,0 106.784722,10.517501,0 106.784995,10.517501,0 106.787498,10.515001,0 106.787498,10.514721,0 106.78778,10.51444,0 106.78778,10.511945,0 106.787498,10.511667,0 106.787498,10.511111,0 106.787224,10.510835,0 106.787224,10.510279,0 106.786942,10.510001,0 106.786942,10.509723,0 106.786666,10.509445,0 106.786666,10.509166,0 106.786392,10.508888,0 106.786376,10.508061,0 106.78611,10.507781,0 106.78611,10.50722,0 106.785836,10.506944,0 106.785836,10.506666,0 106.785554,10.506388,0 106.785554,10.505561,0 106.785843,10.505281,0 106.785843,10.50472,0 106.78611,10.504444,0 106.78611,10.504166,0 106.786666,10.503612,0 106.786666,10.503056,0 106.787224,10.5025,0 106.787215,10.50222,0 106.788056,10.501388,0 106.788056,10.501112,0 106.78833,10.500834,0 106.78833,10.500556,0 106.788612,10.500278,0 106.788612,10.500002,0 106.791657,10.496941,0 106.791664,10.496668,0 106.793052,10.495277,0 106.793052,10.494999,0 106.79361,10.494441,0 106.79361,10.494167,0 106.794166,10.493611,0 106.794166,10.493331,0 106.794998,10.492499,0 106.794998,10.492221,0 106.797501,10.489723,0 106.797501,10.489445,0 106.799447,10.487501,0 106.799447,10.487223,0 106.799721,10.487223,0 106.80417,10.482779,0 106.80417,10.482223,0 106.804443,10.481944,0 106.804443,10.481666,0 106.804726,10.481388,0 106.804733,10.480561,0 106.804443,10.480281,0 106.804443,10.47972,0 106.803611,10.478888,0 106.801375,10.47889,0 106.801109,10.479171,0 106.798057,10.479171,0 106.797783,10.47889,0 106.797225,10.47889,0 106.796936,10.478622,0 106.796669,10.478622,0 106.796418,10.478364,0 106.796113,10.478334,0 106.79583,10.478056,0 106.79583,10.477778,0 106.795281,10.47722,0 106.795281,10.476944,0 106.794998,10.476666,0 106.794998,10.476388,0 106.794442,10.475832,0 106.794723,10.475556,0 106.794723,10.475278,0 106.794998,10.475,0 106.794998,10.474722,0 106.795554,10.474166,0 106.795554,10.47389,0 106.796113,10.473332,0 106.796113,10.473056,0 106.798057,10.471112,0 106.798057,10.470834,0 106.799165,10.469721,0 106.799165,10.469443,0 106.800003,10.468612,0 106.800003,10.468333,0 106.800277,10.468055,0 106.800277,10.467777,0 106.800553,10.467502,0 106.800553,10.467221,0 106.801109,10.466665,0 106.801109,10.466389,0 106.801375,10.466111,0 106.801391,10.465833,0 106.801667,10.465555,0 106.801667,10.465277,0 106.801941,10.464999,0 106.801941,10.464445,0 106.802223,10.464167,0 106.802223,10.463889,0 106.802499,10.463611,0 106.802499,10.463333,0 106.802779,10.463055,0 106.802779,10.462777,0 106.803048,10.462501,0 106.803048,10.462221,0 106.803338,10.461945,0 106.803338,10.461667,0 106.803611,10.461389,0 106.803611,10.461111,0 106.803887,10.460833,0 106.803887,10.460277,0 106.804443,10.459723,0 106.804443,10.459445,0 106.805558,10.458333,0 106.805831,10.458333,0 106.806389,10.457779,0 106.806656,10.457781,0 106.807221,10.45722,0 106.807502,10.457223,0 106.807777,10.456945,0 106.808051,10.457223,0 106.808334,10.457223,0 106.808609,10.456945,0 106.809448,10.456945,0 106.809724,10.457223,0 106.810836,10.45722,0 106.811112,10.45751,0 106.811385,10.45751,0 106.811944,10.458059,0 106.812226,10.458055,0 106.8125,10.458333,0 106.812776,10.458333,0 106.813056,10.458611,0 106.813316,10.458611,0 106.813605,10.458891,0 106.813927,10.45893,0 106.814446,10.459445,0 106.81472,10.459445,0 106.815002,10.459723,0 106.815278,10.459723,0 106.816108,10.460557,0 106.81639,10.46055,0 106.817222,10.461389,0 106.817222,10.461667,0 106.817498,10.461938,0 106.817498,10.462501,0 106.817781,10.462777,0 106.817781,10.463611,0 106.818047,10.463891,0 106.818047,10.464999,0 106.817781,10.465279,0 106.817781,10.466389,0 106.817498,10.466665,0 106.817498,10.467221,0 106.817222,10.467502,0 106.817222,10.46889,0 106.818337,10.47,0 106.82,10.47,0 106.820274,10.469721,0 106.821388,10.469721,0 106.821662,10.469443,0 106.821945,10.469443,0 106.82222,10.469168,0 106.82251,10.46917,0 106.824174,10.467502,0 106.824174,10.467221,0 106.824447,10.466945,0 106.824447,10.466665,0 106.824164,10.466389,0 106.824174,10.465829,0 106.823891,10.465555,0 106.823891,10.464445,0 106.823608,10.464167,0 106.823608,10.463889,0 106.823891,10.463611,0 106.823891,10.462499,0 106.824174,10.462221,0 106.824164,10.461667,0 106.824723,10.461111,0 106.824723,10.460833,0 106.825555,10.460001,0 106.825835,10.460001,0 106.826111,10.459721,0 106.826387,10.459723,0 106.826667,10.459445,0 106.827225,10.459445,0 106.827499,10.459167,0 106.827775,10.459167,0 106.828057,10.459445,0 106.828613,10.459445,0 106.828887,10.459167,0 106.829445,10.459167,0 106.829719,10.459445,0 106.834441,10.459445,0 106.834724,10.459167,0 106.835282,10.459171,0 106.835556,10.458891,0 106.836387,10.458891,0 106.83667,10.458611,0 106.836944,10.458611,0 106.837219,10.458333,0 106.837502,10.458333,0 106.837775,10.458055,0 106.838607,10.458059,0 106.839157,10.45751,0 106.839722,10.45751,0 106.839995,10.45722,0 106.840278,10.457223,0 106.840554,10.456945,0 106.840836,10.456945,0 106.84111,10.456667,0 106.841392,10.456669,0 106.841942,10.45611,0 106.842224,10.45611,0 106.842498,10.45583,0 106.84278,10.455832,0 106.843056,10.455557,0 106.84333,10.455561,0 106.843621,10.455281,0 106.843888,10.455281,0 106.845,10.454171,0 106.845276,10.454171,0 106.846657,10.452781,0 106.847222,10.452781,0 106.847496,10.4525,0 106.847779,10.4525,0 106.848052,10.452222,0 106.84861,10.452222,0 106.848893,10.451944,0 106.849442,10.451944,0 106.849725,10.451666,0 106.850281,10.451671,0 106.850564,10.45139,0 106.85083,10.45139,0 106.851113,10.451112,0 106.851386,10.451112,0 106.851669,10.45083,0 106.851945,10.450834,0 106.853057,10.449722,0 106.853333,10.449722,0 106.854721,10.448334,0 106.855003,10.448334,0 106.856391,10.446944,0 106.856667,10.446944,0 106.856667,10.44639,0 106.856941,10.44611,0 106.856941,10.445834,0 106.856667,10.445556,0 106.856667,10.443612,0 106.856391,10.443334,0 106.856391,10.442224,0 106.856109,10.441943,0 106.856109,10.440555,0 106.855835,10.440277,0 106.855826,10.439721,0 106.855553,10.439445,0 106.855553,10.438611,0 106.855277,10.438333,0 106.855277,10.437777,0 106.855003,10.437499,0 106.855003,10.436111,0 106.854721,10.435833,0 106.854721,10.434723,0 106.854447,10.434445,0 106.854447,10.433611,0 106.854165,10.433333,0 106.854165,10.432777,0 106.854447,10.432501,0 106.854447,10.432221,0 106.854721,10.431945,0 106.854721,10.429723,0 106.854447,10.429445,0 106.854447,10.42861,0 106.854721,10.428332,0 106.854721,10.425554,0 106.855003,10.425278,0 106.855003,10.425,0 106.854721,10.424722,0 106.854721,10.42361,0 106.854447,10.423334,0 106.854447,10.422778,0 106.854165,10.4225,0 106.854156,10.420832,0 106.854447,10.420556,0 106.854447,10.419722,0 106.854721,10.419444,0 106.854447,10.419166,0 106.854447,10.418612,0 106.854721,10.418334,0 106.854721,10.417778,0 106.855003,10.4175,0 106.855003,10.416941,0 106.854721,10.416668,0 106.854721,10.415556,0 106.854447,10.41528,0 106.854447,10.41417,0 106.854156,10.413892,0 106.854156,10.413611,0 106.853889,10.413333,0 106.853889,10.412777,0 106.853615,10.412502,0 106.853606,10.411941,0 106.853333,10.411667,0 106.853333,10.411111,0 106.851669,10.409445,0 106.851669,10.409167,0 106.851386,10.408889,0 106.851386,10.408331,0 106.850281,10.407221,0 106.850281,10.406945,0 106.84996,10.406619,0 106.848893,10.405555,0 106.84861,10.405562,0 106.848344,10.405281,0 106.848052,10.405281,0 106.847779,10.405001,0 106.847779,10.404721,0 106.847503,10.404445,0 106.847503,10.403889,0 106.845559,10.401945,0 106.845276,10.401945,0 106.844658,10.401327,0 106.843888,10.400557,0 106.843621,10.400561,0 106.84333,10.400269,0 106.843056,10.400279,0 106.84278,10.4,0 106.842498,10.4,0 106.841668,10.399171,0 106.841668,10.398891,0 106.841392,10.39861,0 106.841392,10.398056,0 106.840554,10.397211,0 106.840278,10.397222,0 106.839166,10.396112,0 106.838822,10.396112,0 106.838058,10.396112,0 106.837502,10.395556,0 106.836937,10.395561,0 106.83667,10.395283,0 106.836387,10.395283,0 106.836114,10.395,0 106.835831,10.395,0 106.835282,10.395561,0 106.834954,10.395599,0 106.834724,10.395832,0 106.833885,10.395,0 106.833611,10.395,0 106.833336,10.395283,0 106.833046,10.395283,0 106.83278,10.395561,0 106.832559,10.395556,0 106.831109,10.396944,0 106.830826,10.39694,0 106.830277,10.3975,0 106.830001,10.3975,0 106.829438,10.398061,0 106.829445,10.39861,0 106.829169,10.398888,0 106.830001,10.399722,0 106.830001,10.4,0 106.830277,10.400279,0 106.830277,10.400832,0 106.830001,10.40111,0 106.830001,10.401666,0 106.829719,10.401945,0 106.829719,10.402501,0 106.829438,10.402781,0 106.829438,10.403061,0 106.829169,10.403339,0 106.829169,10.403889,0 106.828887,10.404167,0 106.828887,10.404445,0 106.828613,10.404723,0 106.828613,10.405001,0 106.827775,10.405833,0 106.827775,10.406111,0 106.826667,10.407221,0 106.826667,10.407501,0 106.826387,10.407777,0 106.826387,10.408055,0 106.826111,10.408333,0 106.826387,10.408611,0 106.826387,10.408889,0 106.824447,10.410833,0 106.824164,10.410833,0 106.822776,10.412221,0 106.822503,10.412221,0 106.821388,10.413333,0 106.821113,10.413333,0 106.820832,10.413611,0 106.820557,10.413611,0 106.820267,10.413892,0 106.82,10.413892,0 106.819741,10.41417,0 106.819169,10.414168,0 106.818886,10.414443,0 106.81861,10.414443,0 106.818337,10.414721,0 106.818047,10.414721,0 106.817781,10.415002,0 106.817498,10.415002,0 106.816949,10.415569,0 106.816666,10.415556,0 106.81639,10.415834,0 106.81639,10.416112,0 106.815834,10.416668,0 106.815827,10.416941,0 106.815002,10.41778,0 106.81472,10.41778,0 106.814453,10.41806,0 106.814164,10.41806,0 106.813332,10.41889,0 106.813332,10.419166,0 106.813056,10.419444,0 106.813056,10.41972,0 106.8125,10.42028,0 106.811668,10.42028,0 106.811385,10.420563,0 106.811112,10.420556,0 106.810836,10.420834,0 106.810553,10.420834,0 106.809997,10.421388,0 106.809724,10.421381,0 106.809448,10.42167,0 106.809165,10.421668,0 106.808892,10.421944,0 106.808609,10.421944,0 106.808334,10.422222,0 106.808051,10.42222,0 106.807777,10.4225,0 106.807502,10.4225,0 106.805558,10.424444,0 106.805558,10.424722,0 106.804443,10.425834,0 106.804443,10.42611,0 106.803887,10.426666,0 106.803887,10.427222,0 106.802779,10.428332,0 106.802779,10.42861,0 106.801391,10.430001,0 106.801109,10.430001,0 106.800826,10.430281,0 106.800553,10.430281,0 106.800277,10.43057,0 106.800003,10.430555,0 106.799447,10.431111,0 106.798889,10.431111,0 106.798615,10.431389,0 106.798333,10.431389,0 106.797501,10.432223,0 106.797225,10.432223,0 106.789307,10.424932,0 106.787164,10.422959,0 106.78625,10.423786,0 106.780473,10.429585,0 106.776119,10.434736,0 106.775942,10.434953,0 106.771789,10.440136,0 106.760857,10.45378,0 106.757688,10.459013,0 106.756698,10.460883,0 106.754482,10.464565,0 106.752587,10.467808,0 106.751683,10.469269,0 106.751548,10.469603,0 106.75082,10.470738,0 106.750341,10.471592,0 106.749483,10.473087,0 106.748958,10.474012,0 106.748621,10.474606,0 106.747344,10.476825,0 106.74575,10.479505,0 106.743769,10.483187,0 106.741136,10.487646,0 106.739448,10.490256,0 106.738118,10.492587,0 106.73473,10.4973,0 106.734716,10.49732,0 106.735504,10.498161,0 106.736679,10.499611,0 106.7375,10.501637,0 106.738752,10.504398,0 106.739183,10.505327,0 106.739166,10.505434,0 106.739216,10.505399,0 106.74039,10.507929,0 106.741659,10.510384,0 106.743896,10.51366,0 106.745253,10.515629,0 106.746466,10.517815,0 106.747093,10.519393,0 106.747686,10.521258,0 106.748061,10.523305,0 106.748183,10.525676,0 106.748159,10.525896,0 106.746182,10.538837,0 106.743127,10.553259,0 106.743078,10.553265,0 106.743087,10.553444,0 106.742776,10.554913,0 106.742728,10.555103,0 106.742045,10.55838,0 106.741705,10.561769,0 106.741651,10.562801,0 106.741592,10.563915,0 106.741823,10.566965,0 106.742282,10.569337,0 106.74287,10.570991,0 106.743532,10.572353,0 106.744235,10.57429,0 106.745117,10.575974,0 106.745281,10.576134,0 106.74541,10.57626,0 106.745397,10.57627,0 106.745893,10.576797,0 106.746397,10.577119,0 106.746922,10.577555,0 106.747446,10.577972,0 106.748125,10.57835,0 106.748948,10.57882,0 106.749682,10.579238,0 106.750233,10.579537,0 106.751481,10.580201,0 106.752068,10.580498,0 106.753939,10.581228,0 106.755288,10.581413,0 106.756491,10.581374,0 106.757467,10.581272,0 106.759541,10.58102,0 106.761068,10.580673,0 106.763043,10.580036,0 106.763387,10.579869,0 106.766321,10.578102,0 106.768913,10.576617,0 106.770505,10.57621,0 106.772461,10.576164,0 106.774008,10.576117,0 106.775327,10.576206,0 106.776693,10.57661,0 106.778286,10.577373,0 106.779834,10.578811,0 106.780654,10.580249,0 106.780851,10.580513,0 106.781733,10.582726,0 106.7823,10.584624,0 106.782741,10.586734,0 106.783004,10.58871,0 106.783059,10.591963,0 106.782868,10.593031,0 106.782433,10.595136,0 106.78194,10.596898,0 106.781359,10.598557,0 106.779672,10.602169,0 106.779553,10.602385,0 106.778715,10.603775,0 106.778283,10.604388,0 106.777412,10.605626,0 106.776217,10.607317,0 106.773965,10.610947,0 106.771829,10.614673,0 106.77071,10.617491,0 106.769897,10.621015,0 106.769901,10.624739,0 106.770834,10.630392,0 106.770845,10.63046,0 106.771001,10.632102,0 106.771171,10.633511,0 106.771083,10.635186,0 106.770976,10.636294,0 106.770704,10.637666,0 106.770659,10.637863,0 106.770523,10.638105,0 106.770114,10.638667,0 106.769023,10.640107,0 106.767477,10.641638,0 106.764656,10.643349,0 106.761199,10.644971,0 106.75661,10.646831,0 106.755832,10.647031,0 106.754078,10.647572,0 106.751902,10.648163,0 106.751479,10.648266,0 106.750144,10.648592,0 106.749802,10.648739,0 106.749077,10.648982,0 106.748454,10.649294,0 106.74711,10.649967,0 106.746016,10.650708,0 106.744591,10.652095,0 106.743313,10.653517,0 106.742278,10.654773,0 106.741372,10.655826,0 106.740689,10.656712,0 106.73984,10.658095,0 106.739122,10.659533,0 106.738662,10.660399,0 106.738351,10.661302,0 106.738241,10.661726,0 106.738116,10.662535,0 106.738027,10.663253,0 106.738011,10.663712,0 106.738052,10.664355,0 106.738092,10.664833,0 106.738262,10.665384,0 106.738432,10.665713,0 106.738733,10.666289,0 106.739396,10.666846,0 106.741115,10.66811,0 106.74317,10.669546,0 106.746077,10.671056,0 106.748312,10.671988,0 106.750129,10.672242,0 106.751518,10.671983,0 106.75242,10.671727,0 106.753063,10.67152,0 106.753773,10.671218,0 106.755161,10.670385,0 106.759034,10.667871,0 106.761484,10.666282,0 106.762208,10.665918,0 106.763011,10.665663,0 106.764082,10.665376,0 106.765242,10.665134,0 106.765838,10.665042,0 106.766597,10.665068,0 106.767503,10.665085,0 106.768519,10.665192,0 106.769314,10.66536,0 106.770335,10.665554,0 106.771126,10.665846,0 106.771579,10.666282,0 106.773191,10.670129,0 106.773996,10.671756,0 106.774435,10.672703,0 106.775847,10.67518,0 106.779092,10.674059,0 106.779858,10.673722,0 106.77971,10.673212,0 106.778703,10.669764,0 106.779167,10.669722,0 
									</coordinates>
								</LinearRing>
							</outerBoundaryIs>
						</Polygon>
					</MultiGeometry>
				</Placemark>
				<Placemark>
					<name>Gò V?p</name>
					<Snippet maxLines="0"></Snippet>
					<styleUrl>#shp2kml1</styleUrl>
					<Polygon>
						<outerBoundaryIs>
							<LinearRing>
								<coordinates>
									106.673058,10.860397,0 106.673602,10.859296,0 106.673854,10.858791,0 106.673996,10.858609,0 106.67437,10.858083,0 106.674592,10.857679,0 106.674672,10.857326,0 106.674687,10.856339,0 106.67468,10.855242,0 106.674749,10.854758,0 106.675,10.854092,0 106.675364,10.853566,0 106.675588,10.853992,0 106.675612,10.853944,0 106.675786,10.85357,0 106.675786,10.853168,0 106.675696,10.85266,0 106.67564,10.852345,0 106.676732,10.851764,0 106.678131,10.851249,0 106.678367,10.85121,0 106.67878,10.851144,0 106.679841,10.851375,0 106.679917,10.851393,0 106.681381,10.851738,0 106.682271,10.851902,0 106.682818,10.851866,0 106.68316,10.85183,0 106.6835,10.851625,0 106.683773,10.851353,0 106.683868,10.850979,0 106.683855,10.850621,0 106.683666,10.850209,0 106.683247,10.849755,0 106.682661,10.849014,0 106.682549,10.848604,0 106.68267,10.847808,0 106.682885,10.847503,0 106.683315,10.84725,0 106.683924,10.847148,0 106.68454,10.847212,0 106.685256,10.847456,0 106.685708,10.847554,0 106.686282,10.847484,0 106.686862,10.847345,0 106.687576,10.846631,0 106.687984,10.846122,0 106.688354,10.845206,0 106.688589,10.844326,0 106.688719,10.843136,0 106.688612,10.842393,0 106.688367,10.84138,0 106.68836,10.84013,0 106.688489,10.838777,0 106.689031,10.837896,0 106.689947,10.836606,0 106.690252,10.83603,0 106.69042,10.835489,0 106.690655,10.834354,0 106.690789,10.833133,0 106.691079,10.832267,0 106.691208,10.831935,0 106.691429,10.831396,0 106.691747,10.830878,0 106.692006,10.830603,0 106.692341,10.830343,0 106.692723,10.830144,0 106.693075,10.830066,0 106.693335,10.830049,0 106.693611,10.830094,0 106.693872,10.830229,0 106.694183,10.830421,0 106.694568,10.830814,0 106.694925,10.83068,0 106.695179,10.831047,0 106.695518,10.830933,0 106.696287,10.830704,0 106.697034,10.830476,0 106.69769,10.830405,0 106.698597,10.830467,0 106.699185,10.830374,0 106.699412,10.83035,0 106.699547,10.830215,0 106.699546,10.83008,0 106.699499,10.829811,0 106.699384,10.829519,0 106.699132,10.829049,0 106.699109,10.828847,0 106.699108,10.828779,0 106.699131,10.828734,0 106.699334,10.828621,0 106.699808,10.828371,0 106.700102,10.82819,0 106.700237,10.828009,0 106.700326,10.827807,0 106.700338,10.827564,0 106.698557,10.825354,0 106.698396,10.824995,0 106.698349,10.824726,0 106.698346,10.824142,0 106.698357,10.823978,0 106.698396,10.823381,0 106.698408,10.823199,0 106.698436,10.822668,0 106.697781,10.822539,0 106.696524,10.822162,0 106.695257,10.821794,0 106.693512,10.821451,0 106.693885,10.82053,0 106.693621,10.820465,0 106.693228,10.820338,0 106.692937,10.820215,0 106.69323,10.819453,0 106.692857,10.8194,0 106.692649,10.819398,0 106.692288,10.818345,0 106.6922,10.818066,0 106.692445,10.817778,0 106.691738,10.817617,0 106.691893,10.81707,0 106.690677,10.816405,0 106.690985,10.815703,0 106.689935,10.815307,0 106.689049,10.81494,0 106.68862,10.815158,0 106.688438,10.815248,0 106.688182,10.815429,0 106.687879,10.815732,0 106.687698,10.815954,0 106.687418,10.81543,0 106.68698,10.814774,0 106.686519,10.814473,0 106.684933,10.814001,0 106.684472,10.813826,0 106.684344,10.813675,0 106.684292,10.813523,0 106.684367,10.813295,0 106.684695,10.812584,0 106.684821,10.812254,0 106.68482,10.812001,0 106.684716,10.811672,0 106.684535,10.81137,0 106.684252,10.810991,0 106.683584,10.810496,0 106.683164,10.810805,0 106.683152,10.810788,0 106.683084,10.810752,0 106.681892,10.811253,0 106.681141,10.811569,0 106.680709,10.810856,0 106.680274,10.810995,0 106.680305,10.811106,0 106.68031,10.811243,0 106.68031,10.811344,0 106.678455,10.811794,0 106.678385,10.811619,0 106.678131,10.811676,0 106.676449,10.812101,0 106.676065,10.812278,0 106.675385,10.811444,0 106.673928,10.812316,0 106.671809,10.81356,0 106.672058,10.813985,0 106.672484,10.814307,0 106.673991,10.814947,0 106.675071,10.815297,0 106.675268,10.815458,0 106.675302,10.815652,0 106.675206,10.816106,0 106.674721,10.816951,0 106.674261,10.817533,0 106.675148,10.817862,0 106.675015,10.81819,0 106.674955,10.818329,0 106.674954,10.818332,0 106.674953,10.818333,0 106.674238,10.819901,0 106.673197,10.822119,0 106.673404,10.822255,0 106.674088,10.822679,0 106.673417,10.823789,0 106.673798,10.823988,0 106.6743,10.824242,0 106.675417,10.824478,0 106.676079,10.824617,0 106.676533,10.824863,0 106.677457,10.82566,0 106.67735,10.82596,0 106.677214,10.826188,0 106.677148,10.826264,0 106.676939,10.826314,0 106.677706,10.826508,0 106.677473,10.826791,0 106.676922,10.826922,0 106.676271,10.826733,0 106.674514,10.826098,0 106.674058,10.825907,0 106.673864,10.826037,0 106.673703,10.826199,0 106.67338,10.826652,0 106.672898,10.82746,0 106.672574,10.827719,0 106.672348,10.827785,0 106.672023,10.827722,0 106.6702,10.827023,0 106.669843,10.827025,0 106.669389,10.827253,0 106.668516,10.827838,0 106.668063,10.82813,0 106.667674,10.828293,0 106.66722,10.82836,0 106.6667,10.828363,0 106.665888,10.828399,0 106.665434,10.828498,0 106.665046,10.82879,0 106.664207,10.829761,0 106.663689,10.83015,0 106.663397,10.830216,0 106.662984,10.830237,0 106.663036,10.830545,0 106.663063,10.830707,0 106.662101,10.831515,0 106.661998,10.831743,0 106.661778,10.832044,0 106.661255,10.832518,0 106.660753,10.832881,0 106.659947,10.833271,0 106.659346,10.833605,0 106.658712,10.834108,0 106.658029,10.834672,0 106.657016,10.835416,0 106.656906,10.835542,0 106.653722,10.835927,0 106.645845,10.836819,0 106.645831,10.836787,0 106.645499,10.83602,0 106.644036,10.832957,0 106.643686,10.832089,0 106.643655,10.832016,0 106.642776,10.829936,0 106.642064,10.828185,0 106.639018,10.829266,0 106.637892,10.829807,0 106.637589,10.829912,0 106.636836,10.830302,0 106.636061,10.830804,0 106.635309,10.83133,0 106.633644,10.832313,0 106.633584,10.832346,0 106.632458,10.832957,0 106.631961,10.833224,0 106.632048,10.833383,0 106.632411,10.834091,0 106.632515,10.834395,0 106.632516,10.834548,0 106.632483,10.834768,0 106.63223,10.835564,0 106.631994,10.836124,0 106.631689,10.836667,0 106.63169,10.836819,0 106.631829,10.837157,0 106.632156,10.837561,0 106.632569,10.837965,0 106.632638,10.838083,0 106.632655,10.838218,0 106.632656,10.838302,0 106.632605,10.838438,0 106.632486,10.838591,0 106.632316,10.838744,0 106.631976,10.839101,0 106.631875,10.839305,0 106.631842,10.839542,0 106.631827,10.839999,0 106.631846,10.840269,0 106.631863,10.840371,0 106.631949,10.840489,0 106.632464,10.840706,0 106.632944,10.840957,0 106.633167,10.841125,0 106.633236,10.841243,0 106.633266,10.84351,0 106.633323,10.844575,0 106.633411,10.845032,0 106.63348,10.84515,0 106.633634,10.84525,0 106.633754,10.845233,0 106.633976,10.84513,0 106.634249,10.84501,0 106.634454,10.844992,0 106.634522,10.844992,0 106.634728,10.845177,0 106.635004,10.845531,0 106.635314,10.845969,0 106.635572,10.846187,0 106.636227,10.846599,0 106.636293,10.84664,0 106.638731,10.848488,0 106.63971,10.849227,0 106.640225,10.849495,0 106.640807,10.849729,0 106.641374,10.850166,0 106.64201,10.850653,0 106.642251,10.850956,0 106.64244,10.851243,0 106.642545,10.851631,0 106.642583,10.852274,0 106.642653,10.852511,0 106.642773,10.852662,0 106.642996,10.85283,0 106.643355,10.852914,0 106.643666,10.852957,0 106.643837,10.852991,0 106.644042,10.853214,0 106.644113,10.853311,0 106.64418,10.853568,0 106.644183,10.854093,0 106.644253,10.85438,0 106.644357,10.854515,0 106.64446,10.854632,0 106.644563,10.854683,0 106.644814,10.85471,0 106.644993,10.854637,0 106.645348,10.854412,0 106.645571,10.854213,0 106.645711,10.85417,0 106.645912,10.854196,0 106.646014,10.854269,0 106.646083,10.854387,0 106.646175,10.854658,0 106.646124,10.855588,0 106.646161,10.856078,0 106.646232,10.856619,0 106.646441,10.857227,0 106.646633,10.857869,0 106.646789,10.858223,0 106.646926,10.858426,0 106.647098,10.85856,0 106.647492,10.85866,0 106.647955,10.858877,0 106.648212,10.859011,0 106.648504,10.859195,0 106.64871,10.859245,0 106.649001,10.859277,0 106.649446,10.859326,0 106.649548,10.859359,0 106.649703,10.859409,0 106.650046,10.859678,0 106.650528,10.860149,0 106.650581,10.860183,0 106.65118,10.860568,0 106.65178,10.86087,0 106.65214,10.860986,0 106.652311,10.861002,0 106.652482,10.860984,0 106.652703,10.860831,0 106.652873,10.860627,0 106.653213,10.860117,0 106.653467,10.859812,0 106.654013,10.859555,0 106.654611,10.859433,0 106.654987,10.859296,0 106.65543,10.858972,0 106.656349,10.858206,0 106.656638,10.857967,0 106.657203,10.858029,0 106.657431,10.858124,0 106.657563,10.858179,0 106.658401,10.858209,0 106.658572,10.858157,0 106.658879,10.857986,0 106.659219,10.857714,0 106.660207,10.856796,0 106.660599,10.856456,0 106.661093,10.856132,0 106.6614,10.855961,0 106.661895,10.855874,0 106.662408,10.855837,0 106.66287,10.855835,0 106.663588,10.855932,0 106.664205,10.856097,0 106.66537,10.856531,0 106.665471,10.856543,0 106.665644,10.856563,0 106.665646,10.856563,0 106.665682,10.85656,0 106.666931,10.856456,0 106.667012,10.856584,0 106.667976,10.85783,0 106.669215,10.859276,0 106.669886,10.86,0 106.669946,10.85994,0 106.670099,10.85994,0 106.670354,10.859989,0 106.670896,10.860348,0 106.67154,10.860687,0 106.671959,10.860896,0 106.672174,10.860996,0 106.672419,10.861025,0 106.672643,10.860933,0 106.672866,10.86074,0 106.673058,10.860397,0 
								</coordinates>
							</LinearRing>
						</outerBoundaryIs>
					</Polygon>
				</Placemark>
				<Placemark>
					<name>Hóc Môn</name>
					<Snippet maxLines="0"></Snippet>
					<styleUrl>#shp2kml1</styleUrl>
					<Polygon>
						<outerBoundaryIs>
							<LinearRing>
								<coordinates>
									106.600179,10.920192,0 106.600125,10.919304,0 106.600067,10.917521,0 106.600513,10.917492,0 106.602178,10.91723,0 106.605102,10.916715,0 106.608018,10.916338,0 106.608262,10.916302,0 106.611154,10.915875,0 106.614152,10.915392,0 106.615959,10.915198,0 106.616357,10.915152,0 106.616327,10.915091,0 106.616328,10.915045,0 106.61635,10.914985,0 106.616393,10.914927,0 106.61642,10.91491,0 106.616446,10.914895,0 106.616478,10.914885,0 106.616499,10.914876,0 106.616537,10.914866,0 106.61658,10.914858,0 106.616655,10.914847,0 106.616821,10.914819,0 106.617428,10.914747,0 106.617952,10.914673,0 106.618159,10.91461,0 106.618269,10.914569,0 106.618344,10.914459,0 106.61839,10.914316,0 106.618818,10.914284,0 106.618808,10.914402,0 106.618843,10.91449,0 106.61892,10.914592,0 106.619051,10.914646,0 106.619314,10.914692,0 106.619465,10.914685,0 106.619707,10.914622,0 106.620059,10.914545,0 106.620556,10.914454,0 106.620659,10.91444,0 106.620714,10.914405,0 106.620735,10.914351,0 106.620735,10.914323,0 106.621461,10.914341,0 106.621834,10.914378,0 106.623259,10.914778,0 106.625003,10.915164,0 106.626946,10.915456,0 106.628264,10.915738,0 106.629117,10.91597,0 106.630474,10.916134,0 106.632575,10.916096,0 106.634875,10.915992,0 106.636976,10.916006,0 106.637655,10.916002,0 106.63836,10.916104,0 106.638813,10.91622,0 106.641386,10.917337,0 106.642691,10.917804,0 106.643198,10.918103,0 106.644882,10.919567,0 106.645309,10.919749,0 106.645801,10.919799,0 106.64628,10.91977,0 106.646731,10.919676,0 106.647329,10.919515,0 106.64818,10.919523,0 106.650589,10.919944,0 106.650869,10.919995,0 106.651215,10.919993,0 106.651679,10.919872,0 106.652237,10.91962,0 106.652794,10.919498,0 106.653074,10.91951,0 106.653247,10.919535,0 106.653407,10.919653,0 106.653581,10.919836,0 106.654892,10.921289,0 106.655442,10.922062,0 106.655737,10.922507,0 106.655831,10.922757,0 106.655888,10.923451,0 106.655853,10.924227,0 106.655961,10.924555,0 106.656122,10.924777,0 106.65647,10.925196,0 106.657123,10.925786,0 106.658622,10.924933,0 106.662882,10.922679,0 106.66636,10.921512,0 106.668647,10.921026,0 106.669501,10.921021,0 106.671143,10.921384,0 106.676176,10.92308,0 106.678092,10.923678,0 106.679187,10.923874,0 106.680007,10.923904,0 106.68012,10.923903,0 106.680386,10.923902,0 106.680451,10.923901,0 106.681201,10.923593,0 106.682427,10.92291,0 106.683517,10.922161,0 106.684571,10.921243,0 106.685689,10.919648,0 106.686975,10.91731,0 106.688157,10.914802,0 106.689738,10.911408,0 106.689865,10.911354,0 106.689847,10.911173,0 106.691428,10.907148,0 106.692539,10.904235,0 106.69264,10.90395,0 106.691943,10.903621,0 106.691708,10.90352,0 106.691573,10.903463,0 106.69045,10.902931,0 106.689757,10.902318,0 106.689017,10.901579,0 106.688438,10.901128,0 106.68789,10.900818,0 106.687013,10.900322,0 106.686322,10.89992,0 106.68577,10.899593,0 106.684933,10.899116,0 106.683227,10.898335,0 106.681703,10.897916,0 106.681545,10.898481,0 106.68119,10.898373,0 106.681112,10.898706,0 106.680587,10.900209,0 106.68,10.901712,0 106.6798,10.90238,0 106.67937,10.9034,0 106.6793,10.903532,0 106.679096,10.903542,0 106.678891,10.903525,0 106.6785,10.903413,0 106.677165,10.902973,0 106.675857,10.902454,0 106.674727,10.902101,0 106.673908,10.901851,0 106.673384,10.90174,0 106.672717,10.901673,0 106.672263,10.901579,0 106.671676,10.901337,0 106.671041,10.901114,0 106.671035,10.901112,0 106.670662,10.901105,0 106.670637,10.901106,0 106.670422,10.901116,0 106.670392,10.901123,0 106.670234,10.899124,0 106.670317,10.897801,0 106.670222,10.896948,0 106.669885,10.895702,0 106.669471,10.894233,0 106.66922,10.89318,0 106.669181,10.892768,0 106.66915,10.892555,0 106.669051,10.892342,0 106.668863,10.892026,0 106.668699,10.89188,0 106.668475,10.891778,0 106.668229,10.89175,0 106.66805,10.891751,0 106.667879,10.891789,0 106.667738,10.891885,0 106.667507,10.891916,0 106.667105,10.89194,0 106.666606,10.891936,0 106.666353,10.891944,0 106.666085,10.892019,0 106.665892,10.892087,0 106.66503,10.892539,0 106.664644,10.892732,0 106.664294,10.892785,0 106.664019,10.892809,0 106.663788,10.892876,0 106.663387,10.893033,0 106.663015,10.893123,0 106.662546,10.893177,0 106.662009,10.89318,0 106.661707,10.893192,0 106.661526,10.893036,0 106.661158,10.892947,0 106.660486,10.892881,0 106.659226,10.892898,0 106.657953,10.892714,0 106.657058,10.892608,0 106.655999,10.892423,0 106.655337,10.892326,0 106.654595,10.89232,0 106.653822,10.892224,0 106.653512,10.892111,0 106.653414,10.892075,0 106.65303,10.891964,0 106.652948,10.892429,0 106.652901,10.892602,0 106.652594,10.892843,0 106.652342,10.893156,0 106.652292,10.893297,0 106.652253,10.893699,0 106.652266,10.89406,0 106.652257,10.894352,0 106.652187,10.894593,0 106.652077,10.894865,0 106.652007,10.895066,0 106.65163,10.895058,0 106.651325,10.89507,0 106.650747,10.895224,0 106.649995,10.895419,0 106.649426,10.895512,0 106.64908,10.895494,0 106.648653,10.895406,0 106.647878,10.89512,0 106.647862,10.895119,0 106.646889,10.895034,0 106.646556,10.894909,0 106.646402,10.894852,0 106.646196,10.894632,0 106.645953,10.894504,0 106.645617,10.894506,0 106.645188,10.894545,0 106.644665,10.894419,0 106.644104,10.894219,0 106.643619,10.89424,0 106.64319,10.894224,0 106.643003,10.89417,0 106.642797,10.894024,0 106.642627,10.893637,0 106.642399,10.892883,0 106.642211,10.892681,0 106.641687,10.8925,0 106.640678,10.892266,0 106.639894,10.89216,0 106.635546,10.892091,0 106.635406,10.892089,0 106.631907,10.892055,0 106.631534,10.89202,0 106.631291,10.891911,0 106.630895,10.891212,0 106.629648,10.888326,0 106.629006,10.886892,0 106.62878,10.886451,0 106.628535,10.886176,0 106.627224,10.885261,0 106.626634,10.884867,0 106.625202,10.883908,0 106.624958,10.883652,0 106.624944,10.883605,0 106.62492,10.883523,0 106.624919,10.883357,0 106.625011,10.883209,0 106.627775,10.881351,0 106.627308,10.880697,0 106.624718,10.877397,0 106.624636,10.877306,0 106.621178,10.873446,0 106.619144,10.871177,0 106.614896,10.870386,0 106.61455,10.870322,0 106.614564,10.870302,0 106.614634,10.869974,0 106.614716,10.869319,0 106.615044,10.867759,0 106.615147,10.867266,0 106.614047,10.865969,0 106.612589,10.863837,0 106.610981,10.861485,0 106.608888,10.858366,0 106.607382,10.856004,0 106.606817,10.855118,0 106.607812,10.853512,0 106.60929,10.851234,0 106.610786,10.848991,0 106.612282,10.846623,0 106.613831,10.844291,0 106.614347,10.843433,0 106.61502,10.842481,0 106.614083,10.841703,0 106.608782,10.836979,0 106.607448,10.835482,0 106.606906,10.834827,0 106.606651,10.834445,0 106.606146,10.833612,0 106.605833,10.832957,0 106.60536,10.832279,0 106.604664,10.831228,0 106.60426,10.830587,0 106.604036,10.830027,0 106.603686,10.82918,0 106.603504,10.828593,0 106.603049,10.826673,0 106.602935,10.826193,0 106.602927,10.826164,0 106.602875,10.826191,0 106.60264,10.826199,0 106.602292,10.826152,0 106.601849,10.826027,0 106.601501,10.825917,0 106.601137,10.825855,0 106.600614,10.825839,0 106.60014,10.825855,0 106.599795,10.825944,0 106.599289,10.826052,0 106.597586,10.826913,0 106.597413,10.827054,0 106.597076,10.827015,0 106.594025,10.827387,0 106.594497,10.828116,0 106.5955,10.8297,0 106.594817,10.829769,0 106.594604,10.829794,0 106.594056,10.829858,0 106.593581,10.829822,0 106.59331,10.829708,0 106.593145,10.829626,0 106.593015,10.829557,0 106.59285,10.829534,0 106.59272,10.829523,0 106.592591,10.829547,0 106.592438,10.82963,0 106.592321,10.829735,0 106.592263,10.829876,0 106.591854,10.830461,0 106.591386,10.831072,0 106.591035,10.831471,0 106.590502,10.831853,0 106.589879,10.83217,0 106.588834,10.83255,0 106.58794,10.832823,0 106.587649,10.832958,0 106.586754,10.833062,0 106.585623,10.833067,0 106.585398,10.833035,0 106.585135,10.832989,0 106.584803,10.832787,0 106.584214,10.832673,0 106.583307,10.832643,0 106.582695,10.832646,0 106.582307,10.832694,0 106.581984,10.832842,0 106.581843,10.832958,0 106.581081,10.833534,0 106.579836,10.834633,0 106.579081,10.835256,0 106.578818,10.835617,0 106.578658,10.835837,0 106.578303,10.836589,0 106.577805,10.837309,0 106.577536,10.837699,0 106.576701,10.838467,0 106.576252,10.839101,0 106.576003,10.83976,0 106.575716,10.840894,0 106.57564,10.84171,0 106.575604,10.842474,0 106.571812,10.842572,0 106.569272,10.84273,0 106.567697,10.841909,0 106.565913,10.840994,0 106.565309,10.840684,0 106.564802,10.840449,0 106.564098,10.84069,0 106.562983,10.841327,0 106.562892,10.841657,0 106.562827,10.842052,0 106.562723,10.842448,0 106.562591,10.842646,0 106.562446,10.842936,0 106.562264,10.843753,0 106.562029,10.844689,0 106.560777,10.844432,0 106.559192,10.844045,0 106.558485,10.843772,0 106.557458,10.843249,0 106.557314,10.843208,0 106.557052,10.843418,0 106.55694,10.843529,0 106.556815,10.843627,0 106.556653,10.843627,0 106.556515,10.84359,0 106.556378,10.843381,0 106.556016,10.843294,0 106.555229,10.843294,0 106.554577,10.843409,0 106.55383,10.843484,0 106.55333,10.843381,0 106.55293,10.843353,0 106.552627,10.843418,0 106.552367,10.843456,0 106.550574,10.843717,0 106.547094,10.844207,0 106.545599,10.844375,0 106.545142,10.842571,0 106.544419,10.842776,0 106.544442,10.84288,0 106.544135,10.842969,0 106.538138,10.844712,0 106.531815,10.846562,0 106.529152,10.847335,0 106.529261,10.847785,0 106.529393,10.848326,0 106.530739,10.853834,0 106.531148,10.855503,0 106.532767,10.862108,0 106.532942,10.862809,0 106.534067,10.867311,0 106.535062,10.871569,0 106.535075,10.871595,0 106.534616,10.871711,0 106.533824,10.871962,0 106.532216,10.872307,0 106.529589,10.87286,0 106.525333,10.873782,0 106.525338,10.873804,0 106.525338,10.873805,0 106.526102,10.877175,0 106.527298,10.88209,0 106.528436,10.886453,0 106.530223,10.892444,0 106.531737,10.89712,0 106.531799,10.897334,0 106.531911,10.897743,0 106.532903,10.901299,0 106.53001,10.902866,0 106.527856,10.90402,0 106.524703,10.905708,0 106.519264,10.908601,0 106.518758,10.90887,0 106.515652,10.910411,0 106.510716,10.912984,0 106.504983,10.915959,0 106.503592,10.916687,0 106.503348,10.916814,0 106.500111,10.918507,0 106.495915,10.920723,0 106.497282,10.920611,0 106.500111,10.920379,0 106.501711,10.920311,0 106.507338,10.919752,0 106.507529,10.919733,0 106.514149,10.918885,0 106.516074,10.918627,0 106.518428,10.918311,0 106.518509,10.9183,0 106.519136,10.918216,0 106.520506,10.918042,0 106.52366,10.917645,0 106.527845,10.91713,0 106.52805,10.917101,0 106.529813,10.916898,0 106.531462,10.916648,0 106.53252,10.916512,0 106.53384,10.916218,0 106.53401,10.91618,0 106.535951,10.915986,0 106.536637,10.915876,0 106.536801,10.91585,0 106.537174,10.9158,0 106.537945,10.915766,0 106.53853,10.915763,0 106.539796,10.915868,0 106.53987,10.915867,0 106.540072,10.915868,0 106.54324,10.916002,0 106.548168,10.916337,0 106.549257,10.916416,0 106.550882,10.916534,0 106.55495,10.916732,0 106.55974,10.916944,0 106.561151,10.917016,0 106.56124,10.917035,0 106.561391,10.917067,0 106.562161,10.917578,0 106.562598,10.917877,0 106.56307,10.918199,0 106.56362,10.918576,0 106.564213,10.918846,0 106.564859,10.918996,0 106.56957,10.919367,0 106.572684,10.91964,0 106.573755,10.91967,0 106.575904,10.919729,0 106.5783,10.919953,0 106.579683,10.919946,0 106.581491,10.919832,0 106.5829,10.91964,0 106.583911,10.919503,0 106.583676,10.92055,0 106.582963,10.922721,0 106.582658,10.923899,0 106.582198,10.924981,0 106.581581,10.9257,0 106.581336,10.926008,0 106.581299,10.926252,0 106.581264,10.92692,0 106.581267,10.929369,0 106.58328,10.928846,0 106.585756,10.92795,0 106.590053,10.926433,0 106.592553,10.925533,0 106.593175,10.92533,0 106.5972,10.924012,0 106.599367,10.923292,0 106.599633,10.923217,0 106.599821,10.923162,0 106.600143,10.923068,0 106.600203,10.923058,0 106.600633,10.922982,0 106.602504,10.92265,0 106.601061,10.921124,0 106.600179,10.920192,0 
								</coordinates>
							</LinearRing>
						</outerBoundaryIs>
					</Polygon>
				</Placemark>
				<Placemark>
					<name>Nhà Bè</name>
					<Snippet maxLines="0"></Snippet>
					<styleUrl>#shp2kml1</styleUrl>
					<Polygon>
						<outerBoundaryIs>
							<LinearRing>
								<coordinates>
									106.697692,10.724432,0 106.698359,10.724412,0 106.698886,10.72443,0 106.699722,10.724535,0 106.700337,10.724619,0 106.700778,10.724769,0 106.701835,10.725112,0 106.703155,10.725432,0 106.703858,10.725471,0 106.704528,10.725304,0 106.705361,10.72506,0 106.706063,10.724816,0 106.706633,10.724508,0 106.706873,10.724245,0 106.707046,10.72383,0 106.707131,10.723197,0 106.70706,10.722228,0 106.707126,10.72132,0 106.707282,10.720577,0 106.707641,10.719905,0 106.708011,10.719676,0 106.708231,10.719587,0 106.708596,10.719569,0 106.709036,10.719675,0 106.709881,10.720206,0 106.710694,10.720601,0 106.711201,10.720627,0 106.711676,10.720568,0 106.712334,10.72039,0 106.712948,10.72019,0 106.713935,10.719901,0 106.715253,10.719632,0 106.715966,10.719465,0 106.716945,10.719149,0 106.717798,10.718964,0 106.718358,10.719108,0 106.718691,10.719556,0 106.718848,10.719972,0 106.719162,10.721148,0 106.719429,10.721756,0 106.719893,10.722211,0 106.720377,10.722388,0 106.72062,10.722404,0 106.721103,10.722336,0 106.722002,10.722069,0 106.72301,10.721628,0 106.724391,10.720922,0 106.724784,10.720528,0 106.724935,10.720113,0 106.724944,10.71971,0 106.724787,10.719166,0 106.724542,10.718578,0 106.723392,10.717146,0 106.723015,10.716625,0 106.722859,10.716168,0 106.722813,10.715798,0 106.722876,10.715384,0 106.722961,10.714924,0 106.723211,10.714325,0 106.724062,10.713274,0 106.724745,10.712423,0 106.724978,10.712134,0 106.72513,10.711763,0 106.725433,10.710955,0 106.725583,10.710365,0 106.725625,10.709929,0 106.725622,10.709406,0 106.72552,10.708873,0 106.724741,10.707155,0 106.724474,10.706503,0 106.724427,10.706023,0 106.72449,10.705522,0 106.724663,10.704976,0 106.725076,10.70421,0 106.725566,10.703369,0 106.725868,10.702473,0 106.725953,10.701863,0 106.725904,10.701056,0 106.72579,10.700229,0 106.72581,10.69988,0 106.725907,10.69977,0 106.725984,10.699683,0 106.726752,10.699199,0 106.728111,10.698734,0 106.730173,10.698156,0 106.731754,10.69782,0 106.732742,10.697793,0 106.733282,10.698062,0 106.733702,10.698496,0 106.733992,10.699257,0 106.734174,10.70028,0 106.73451,10.701543,0 106.734571,10.701672,0 106.734911,10.70239,0 106.735199,10.70289,0 106.735641,10.703258,0 106.736112,10.703458,0 106.737255,10.703473,0 106.737567,10.70347,0 106.738704,10.703457,0 106.740179,10.703371,0 106.741716,10.703275,0 106.743364,10.703244,0 106.744551,10.703303,0 106.745365,10.703494,0 106.746868,10.70376,0 106.748384,10.703835,0 106.749339,10.704053,0 106.749898,10.704097,0 106.751786,10.704349,0 106.752446,10.702108,0 106.753468,10.698973,0 106.754093,10.697589,0 106.75568,10.695259,0 106.756103,10.694691,0 106.756108,10.694683,0 106.757437,10.6929,0 106.758361,10.691738,0 106.759278,10.690801,0 106.759818,10.690324,0 106.759871,10.690278,0 106.761183,10.689015,0 106.762278,10.687754,0 106.765447,10.684087,0 106.767406,10.68214,0 106.772178,10.677513,0 106.772871,10.676926,0 106.77368,10.67633,0 106.774024,10.676146,0 106.77577,10.675207,0 106.775847,10.67518,0 106.774435,10.672703,0 106.773996,10.671756,0 106.773191,10.670129,0 106.771579,10.666282,0 106.771126,10.665846,0 106.770335,10.665554,0 106.769314,10.66536,0 106.768519,10.665192,0 106.767503,10.665085,0 106.766597,10.665068,0 106.765838,10.665042,0 106.765242,10.665134,0 106.764082,10.665376,0 106.763011,10.665663,0 106.762208,10.665918,0 106.761484,10.666282,0 106.759034,10.667871,0 106.755161,10.670385,0 106.753773,10.671218,0 106.753063,10.67152,0 106.75242,10.671727,0 106.751518,10.671983,0 106.750129,10.672242,0 106.748312,10.671988,0 106.746077,10.671056,0 106.74317,10.669546,0 106.741115,10.66811,0 106.739396,10.666846,0 106.738733,10.666289,0 106.738432,10.665713,0 106.738262,10.665384,0 106.738092,10.664833,0 106.738052,10.664355,0 106.738011,10.663712,0 106.738027,10.663253,0 106.738116,10.662535,0 106.738241,10.661726,0 106.738351,10.661302,0 106.738662,10.660399,0 106.739122,10.659533,0 106.73984,10.658095,0 106.740689,10.656712,0 106.741372,10.655826,0 106.742278,10.654773,0 106.743313,10.653517,0 106.744591,10.652095,0 106.746016,10.650708,0 106.74711,10.649967,0 106.748454,10.649294,0 106.749077,10.648982,0 106.749802,10.648739,0 106.750144,10.648592,0 106.751479,10.648266,0 106.751902,10.648163,0 106.754078,10.647572,0 106.755832,10.647031,0 106.75661,10.646831,0 106.761199,10.644971,0 106.764656,10.643349,0 106.767477,10.641638,0 106.769023,10.640107,0 106.770114,10.638667,0 106.770523,10.638105,0 106.770659,10.637863,0 106.770704,10.637666,0 106.770976,10.636294,0 106.771083,10.635186,0 106.771171,10.633511,0 106.771001,10.632102,0 106.770845,10.63046,0 106.770834,10.630392,0 106.769901,10.624739,0 106.769897,10.621015,0 106.77071,10.617491,0 106.771829,10.614673,0 106.773965,10.610947,0 106.776217,10.607317,0 106.777412,10.605626,0 106.778283,10.604388,0 106.778715,10.603775,0 106.779553,10.602385,0 106.779672,10.602169,0 106.781359,10.598557,0 106.78194,10.596898,0 106.782433,10.595136,0 106.782868,10.593031,0 106.783059,10.591963,0 106.783004,10.58871,0 106.782741,10.586734,0 106.7823,10.584624,0 106.781733,10.582726,0 106.780851,10.580513,0 106.780654,10.580249,0 106.779834,10.578811,0 106.778286,10.577373,0 106.776693,10.57661,0 106.775327,10.576206,0 106.774008,10.576117,0 106.772461,10.576164,0 106.770505,10.57621,0 106.768913,10.576617,0 106.766321,10.578102,0 106.763387,10.579869,0 106.763043,10.580036,0 106.761068,10.580673,0 106.759541,10.58102,0 106.757467,10.581272,0 106.756491,10.581374,0 106.755288,10.581413,0 106.753939,10.581228,0 106.752068,10.580498,0 106.751481,10.580201,0 106.750233,10.579537,0 106.749682,10.579238,0 106.748948,10.57882,0 106.748125,10.57835,0 106.747446,10.577972,0 106.746922,10.577555,0 106.746397,10.577119,0 106.745893,10.576797,0 106.745397,10.57627,0 106.744396,10.577056,0 106.742805,10.57829,0 106.742255,10.578595,0 106.742194,10.578634,0 106.742067,10.578705,0 106.741941,10.578769,0 106.741805,10.57883,0 106.741659,10.578895,0 106.741451,10.57898,0 106.740927,10.579065,0 106.740355,10.579092,0 106.740109,10.579071,0 106.739831,10.579048,0 106.739115,10.578852,0 106.73834,10.578656,0 106.737743,10.578448,0 106.737516,10.578296,0 106.737312,10.578109,0 106.73712,10.577792,0 106.736891,10.57744,0 106.736687,10.577194,0 106.736461,10.577078,0 106.736008,10.577057,0 106.735722,10.577129,0 106.735259,10.577402,0 106.73494,10.577804,0 106.734762,10.578146,0 106.734704,10.578464,0 106.734753,10.578723,0 106.734969,10.578992,0 106.735268,10.579191,0 106.735829,10.579423,0 106.736331,10.579691,0 106.736714,10.580054,0 106.737074,10.580463,0 106.737278,10.580627,0 106.737576,10.580778,0 106.737983,10.580953,0 106.738366,10.581174,0 106.738628,10.581443,0 106.738857,10.581772,0 106.739061,10.582135,0 106.739146,10.582464,0 106.739196,10.582793,0 106.73921,10.583264,0 106.739095,10.5839,0 106.738966,10.584289,0 106.738719,10.584808,0 106.738518,10.585151,0 106.738433,10.585264,0 106.738408,10.585291,0 106.738192,10.585505,0 106.737915,10.58575,0 106.737615,10.58595,0 106.737217,10.586145,0 106.736836,10.586299,0 106.736536,10.58639,0 106.736236,10.586442,0 106.735896,10.586476,0 106.735665,10.586471,0 106.73548,10.586437,0 106.735249,10.586363,0 106.735128,10.586272,0 106.734989,10.586135,0 106.73477,10.585804,0 106.734544,10.585422,0 106.734446,10.585217,0 106.7345,10.584908,0 106.734548,10.584673,0 106.734555,10.584552,0 106.734563,10.584415,0 106.734545,10.584261,0 106.734487,10.584108,0 106.734413,10.583938,0 106.734362,10.583769,0 106.734345,10.583616,0 106.734345,10.583494,0 106.734384,10.583316,0 106.734465,10.583122,0 106.73457,10.582911,0 106.734602,10.582749,0 106.734601,10.582604,0 106.734535,10.582402,0 106.734493,10.582297,0 106.734394,10.58216,0 106.734271,10.582015,0 106.733999,10.581791,0 106.733729,10.581622,0 106.733482,10.581503,0 106.733294,10.581382,0 106.733137,10.581262,0 106.732997,10.581101,0 106.73289,10.580964,0 106.732807,10.580795,0 106.732725,10.580634,0 106.732617,10.580473,0 106.732519,10.580352,0 106.732449,10.580263,0 106.732445,10.580266,0 106.732391,10.580266,0 106.732283,10.580258,0 106.732184,10.580214,0 106.731986,10.580109,0 106.731726,10.579978,0 106.731456,10.57989,0 106.731159,10.579803,0 106.730952,10.579742,0 106.730665,10.5797,0 106.730423,10.57971,0 106.730226,10.579755,0 106.729901,10.57971,0 106.729884,10.579704,0 106.729714,10.579705,0 106.729445,10.579804,0 106.729195,10.579885,0 106.728961,10.579922,0 106.72871,10.579959,0 106.728558,10.579977,0 106.728397,10.58004,0 106.728316,10.58012,0 106.728219,10.580289,0 106.728148,10.580431,0 106.728077,10.580645,0 106.728015,10.58084,0 106.727927,10.581106,0 106.727768,10.581426,0 106.727661,10.581631,0 106.727403,10.58196,0 106.727207,10.582245,0 106.727154,10.582378,0 106.727128,10.582573,0 106.72712,10.582733,0 106.727102,10.582822,0 106.727058,10.582937,0 106.726951,10.583097,0 106.726845,10.583346,0 106.726712,10.583533,0 106.726524,10.583791,0 106.726474,10.583913,0 106.726411,10.584093,0 106.726357,10.584291,0 106.72634,10.584462,0 106.72635,10.584641,0 106.726387,10.584758,0 106.726479,10.584874,0 106.726625,10.585026,0 106.726698,10.585133,0 106.726754,10.585258,0 106.726772,10.585384,0 106.726764,10.585474,0 106.726719,10.585546,0 106.726646,10.585582,0 106.726546,10.585582,0 106.72641,10.585547,0 106.726264,10.585476,0 106.726082,10.585405,0 106.725882,10.585308,0 106.725663,10.585237,0 106.725509,10.58522,0 106.725309,10.585221,0 106.725136,10.585249,0 106.725009,10.585313,0 106.724828,10.585421,0 106.724611,10.585584,0 106.724448,10.585737,0 106.724331,10.585882,0 106.724232,10.58608,0 106.724124,10.586278,0 106.724044,10.586503,0 106.723955,10.586817,0 106.723901,10.586997,0 106.723865,10.587096,0 106.723852,10.587121,0 106.723802,10.587213,0 106.72373,10.587321,0 106.723622,10.587456,0 106.723514,10.587583,0 106.723342,10.587727,0 106.723225,10.587853,0 106.723107,10.587998,0 106.723008,10.588169,0 106.722936,10.588331,0 106.72291,10.588457,0 106.722902,10.5886,0 106.722894,10.588834,0 106.722904,10.589005,0 106.722941,10.58922,0 106.722997,10.589398,0 106.723076,10.589626,0 106.723214,10.589956,0 106.723301,10.590246,0 106.723345,10.590485,0 106.723353,10.590626,0 106.723354,10.590746,0 106.723335,10.590865,0 106.723268,10.591502,0 106.723268,10.591505,0 106.723273,10.592446,0 106.723253,10.593106,0 106.723064,10.593483,0 106.722567,10.594051,0 106.721712,10.594668,0 106.720881,10.595167,0 106.720334,10.595617,0 106.720074,10.595995,0 106.719981,10.596372,0 106.719959,10.596772,0 106.720058,10.59736,0 106.720515,10.598158,0 106.721115,10.598791,0 106.721476,10.599424,0 106.721525,10.599801,0 106.721432,10.600201,0 106.720721,10.600912,0 106.720082,10.601621,0 106.719208,10.602968,0 106.718808,10.604076,0 106.718647,10.605066,0 106.71863,10.605917,0 106.718693,10.606112,0 106.718706,10.606154,0 106.718807,10.606253,0 106.718976,10.606375,0 106.71929,10.606508,0 106.71965,10.606608,0 106.720278,10.60664,0 106.720851,10.606629,0 106.721188,10.606684,0 106.721468,10.606761,0 106.721693,10.606906,0 106.721918,10.607183,0 106.722024,10.607562,0 106.722039,10.607699,0 106.722042,10.60817,0 106.722059,10.608412,0 106.722215,10.608836,0 106.722356,10.609276,0 106.722513,10.609958,0 106.722608,10.610428,0 106.722795,10.610852,0 106.722965,10.611063,0 106.723182,10.611411,0 106.723368,10.611713,0 106.723538,10.611864,0 106.723646,10.611924,0 106.723783,10.611905,0 106.723986,10.611782,0 106.724141,10.611694,0 106.724351,10.611572,0 106.724634,10.611428,0 106.724833,10.611344,0 106.724977,10.611294,0 106.725127,10.611282,0 106.725305,10.611298,0 106.725561,10.611335,0 106.725789,10.611372,0 106.725983,10.611382,0 106.7261,10.611365,0 106.726188,10.611326,0 106.726282,10.61126,0 106.726382,10.611133,0 106.726453,10.610994,0 106.726594,10.610746,0 106.726664,10.610487,0 106.726853,10.610144,0 106.726983,10.609979,0 106.727528,10.609435,0 106.727765,10.60921,0 106.727895,10.609103,0 106.72799,10.609032,0 106.728061,10.609008,0 106.728216,10.609019,0 106.728395,10.609077,0 106.728551,10.609194,0 106.728704,10.609383,0 106.728927,10.609272,0 106.729288,10.609142,0 106.729772,10.60896,0 106.730011,10.608908,0 106.730314,10.608849,0 106.730579,10.608822,0 106.73078,10.608834,0 106.730948,10.608865,0 106.731097,10.608915,0 106.731298,10.609022,0 106.731434,10.609098,0 106.731771,10.609352,0 106.732488,10.609955,0 106.73229,10.610324,0 106.732089,10.610747,0 106.731867,10.611151,0 106.731665,10.611424,0 106.731523,10.611576,0 106.731443,10.611808,0 106.731433,10.611919,0 106.731383,10.61205,0 106.731302,10.612131,0 106.731139,10.612202,0 106.730976,10.612253,0 106.730732,10.612345,0 106.730458,10.612437,0 106.730285,10.612448,0 106.730091,10.612429,0 106.729886,10.61234,0 106.729467,10.61206,0 106.729222,10.611911,0 106.729099,10.611871,0 106.728967,10.611902,0 106.728825,10.612044,0 106.728542,10.612488,0 106.72826,10.613023,0 106.72814,10.613416,0 106.72801,10.61391,0 106.727869,10.614284,0 106.727718,10.614667,0 106.727547,10.61504,0 106.727386,10.615393,0 106.727296,10.615666,0 106.727267,10.615907,0 106.727238,10.616179,0 106.727249,10.616381,0 106.727291,10.616531,0 106.727373,10.616682,0 106.727476,10.616802,0 106.727578,10.616842,0 106.727649,10.616821,0 106.727832,10.616679,0 106.727994,10.616538,0 106.728156,10.616376,0 106.728329,10.616234,0 106.728451,10.616203,0 106.728604,10.616242,0 106.728757,10.616382,0 106.728901,10.616593,0 106.729005,10.616874,0 106.729098,10.617085,0 106.729211,10.617236,0 106.729385,10.617456,0 106.72958,10.617697,0 106.729642,10.617928,0 106.729654,10.618159,0 106.729637,10.618683,0 106.729608,10.619106,0 106.729539,10.619428,0 106.72949,10.619751,0 106.729491,10.619982,0 106.729543,10.620203,0 106.729636,10.620414,0 106.72978,10.620614,0 106.729975,10.620815,0 106.730159,10.620985,0 106.730467,10.621305,0 106.730877,10.621786,0 106.731226,10.622237,0 106.731411,10.622578,0 106.731474,10.622779,0 106.731485,10.62294,0 106.731445,10.623192,0 106.731355,10.623377,0 106.731225,10.623564,0 106.731092,10.623696,0 106.730903,10.623771,0 106.730694,10.623789,0 106.730201,10.623775,0 106.729655,10.623787,0 106.729145,10.623851,0 106.72869,10.62396,0 106.728431,10.624067,0 106.728066,10.624423,0 106.727995,10.624662,0 106.728025,10.62506,0 106.728346,10.626455,0 106.728502,10.627179,0 106.728567,10.62755,0 106.728659,10.627973,0 106.728759,10.62828,0 106.728971,10.628564,0 106.729286,10.628727,0 106.72946,10.628726,0 106.729768,10.628658,0 106.730022,10.628538,0 106.730436,10.628244,0 106.73089,10.627884,0 106.731131,10.62775,0 106.731399,10.627736,0 106.731627,10.627748,0 106.731909,10.627878,0 106.732192,10.628102,0 106.732609,10.628457,0 106.732868,10.628735,0 106.732879,10.628747,0 106.732933,10.628879,0 106.732881,10.629025,0 106.732708,10.629264,0 106.732509,10.629702,0 106.732378,10.630193,0 106.732219,10.630657,0 106.73206,10.630963,0 106.731184,10.632424,0 106.73102,10.63271,0 106.730954,10.632837,0 106.730912,10.632944,0 106.730869,10.633078,0 106.730841,10.633213,0 106.730833,10.633286,0 106.730847,10.633281,0 106.73088,10.633276,0 106.730925,10.633281,0 106.730948,10.633288,0 106.730976,10.633306,0 106.731001,10.633323,0 106.731054,10.633329,0 106.731278,10.633266,0 106.731243,10.633319,0 106.730889,10.63395,0 106.730898,10.634094,0 106.730793,10.634572,0 106.730422,10.635368,0 106.729863,10.63606,0 106.729463,10.636433,0 106.728499,10.636888,0 106.727536,10.637238,0 106.726545,10.637561,0 106.725824,10.637962,0 106.725397,10.638362,0 106.725211,10.63876,0 106.725079,10.639132,0 106.724841,10.639716,0 106.724362,10.640301,0 106.723775,10.640754,0 106.723266,10.640995,0 106.723,10.641315,0 106.722841,10.641607,0 106.722815,10.641872,0 106.722819,10.642454,0 106.722903,10.643169,0 106.722856,10.644388,0 106.72262,10.645263,0 106.72214,10.645822,0 106.721712,10.646036,0 106.721257,10.646091,0 106.720586,10.645989,0 106.720021,10.645727,0 106.719645,10.64557,0 106.719055,10.645547,0 106.718386,10.645736,0 106.717664,10.646164,0 106.717103,10.646617,0 106.71641,10.647336,0 106.715395,10.64811,0 106.71454,10.648671,0 106.71315,10.6495,0 106.712001,10.650221,0 106.711438,10.650463,0 106.710877,10.650545,0 106.710339,10.650469,0 106.71007,10.650338,0 106.709076,10.650026,0 106.708432,10.649897,0 106.707708,10.649901,0 106.707011,10.650063,0 106.706557,10.650251,0 106.705915,10.650599,0 106.705219,10.650762,0 106.704844,10.650922,0 106.70447,10.651189,0 106.70423,10.651482,0 106.70394,10.652305,0 106.703702,10.652941,0 106.703435,10.653181,0 106.703248,10.653209,0 106.702899,10.653184,0 106.702147,10.652976,0 106.701744,10.652899,0 106.70145,10.65298,0 106.701129,10.653273,0 106.700649,10.6537,0 106.700329,10.653966,0 106.700087,10.653967,0 106.699765,10.653837,0 106.699226,10.653442,0 106.698472,10.652837,0 106.697368,10.652075,0 106.696802,10.651549,0 106.696612,10.651179,0 106.696503,10.650782,0 106.696437,10.6504,0 106.696231,10.650148,0 106.695962,10.649858,0 106.695478,10.649649,0 106.694995,10.649599,0 106.694539,10.649575,0 106.69419,10.64955,0 106.693492,10.649368,0 106.692578,10.649056,0 106.691853,10.648821,0 106.691128,10.64864,0 106.690484,10.648643,0 106.690136,10.648804,0 106.690003,10.648937,0 106.689924,10.649202,0 106.689981,10.649732,0 106.690091,10.650261,0 106.690066,10.650658,0 106.690068,10.651002,0 106.689882,10.651401,0 106.689616,10.65172,0 106.68903,10.652385,0 106.68863,10.652758,0 106.68815,10.653423,0 106.687806,10.654087,0 106.687461,10.65483,0 106.687249,10.655361,0 106.686903,10.655866,0 106.686663,10.656098,0 106.686262,10.656312,0 106.685592,10.656456,0 106.685083,10.656564,0 106.6849,10.657373,0 106.68482,10.657792,0 106.684751,10.658167,0 106.684694,10.658348,0 106.684648,10.658677,0 106.684591,10.659006,0 106.684511,10.659595,0 106.684454,10.660071,0 106.684385,10.660514,0 106.684259,10.661035,0 106.6841,10.661383,0 106.683825,10.661686,0 106.683536,10.661852,0 106.682864,10.662007,0 106.682079,10.662141,0 106.681338,10.662259,0 106.680612,10.662378,0 106.68006,10.662554,0 106.679567,10.662872,0 106.679105,10.663406,0 106.678802,10.663911,0 106.678486,10.664531,0 106.678337,10.665177,0 106.67828,10.665778,0 106.678302,10.666284,0 106.678225,10.668425,0 106.678226,10.668468,0 106.678243,10.669591,0 106.678359,10.670702,0 106.678494,10.671268,0 106.678673,10.671878,0 106.678852,10.672422,0 106.679097,10.673052,0 106.679741,10.674291,0 106.680571,10.675497,0 106.680993,10.676301,0 106.681083,10.676584,0 106.681151,10.677041,0 106.681111,10.677826,0 106.68094,10.678568,0 106.680681,10.67942,0 106.680311,10.680163,0 106.679691,10.68118,0 106.679299,10.681792,0 106.678839,10.682339,0 106.678162,10.682975,0 106.676959,10.684006,0 106.676107,10.684904,0 106.675802,10.685342,0 106.675672,10.68567,0 106.675607,10.685975,0 106.675512,10.68664,0 106.67552,10.688035,0 106.675456,10.688363,0 106.675391,10.688646,0 106.675262,10.689018,0 106.675044,10.689456,0 106.674739,10.689936,0 106.673953,10.690878,0 106.672807,10.692094,0 106.673031,10.692878,0 106.673277,10.693748,0 106.673435,10.694576,0 106.673528,10.695404,0 106.673554,10.69621,0 106.67344,10.697377,0 106.673513,10.698619,0 106.673695,10.69986,0 106.673921,10.700971,0 106.674101,10.701776,0 106.674126,10.702234,0 106.674084,10.702561,0 106.673953,10.702801,0 106.673724,10.703075,0 106.673265,10.703514,0 106.67309,10.703711,0 106.673003,10.703842,0 106.673004,10.703995,0 106.673071,10.704234,0 106.67327,10.704516,0 106.673523,10.704764,0 106.673553,10.705143,0 106.6736,10.705748,0 106.674426,10.707427,0 106.675148,10.709131,0 106.675638,10.710021,0 106.675888,10.710155,0 106.676205,10.710326,0 106.67646,10.710326,0 106.676823,10.710326,0 106.677313,10.710402,0 106.677519,10.710936,0 106.677726,10.711648,0 106.678526,10.713021,0 106.679196,10.713962,0 106.680164,10.714872,0 106.680279,10.714979,0 106.680694,10.71469,0 106.681195,10.714337,0 106.681875,10.71405,0 106.682796,10.713783,0 106.683388,10.713518,0 106.683739,10.71332,0 106.684045,10.713035,0 106.684328,10.712641,0 106.684699,10.712138,0 106.684874,10.711984,0 106.685071,10.711809,0 106.685268,10.711677,0 106.685443,10.711611,0 106.685685,10.711588,0 106.686059,10.711607,0 106.687005,10.711842,0 106.687885,10.712099,0 106.68837,10.712336,0 106.688394,10.712794,0 106.688235,10.713677,0 106.688087,10.714768,0 106.688135,10.715465,0 106.688247,10.716009,0 106.688337,10.716314,0 106.688471,10.716662,0 106.688783,10.717423,0 106.689028,10.718141,0 106.689119,10.718664,0 106.689088,10.719046,0 106.689047,10.719438,0 106.688917,10.719809,0 106.688765,10.720181,0 106.688657,10.720421,0 106.688592,10.720639,0 106.688572,10.720967,0 106.688617,10.721293,0 106.688663,10.721598,0 106.688753,10.721968,0 106.688821,10.722273,0 106.688932,10.722599,0 106.689044,10.722882,0 106.689399,10.723578,0 106.689668,10.724426,0 106.689848,10.725166,0 106.69064,10.725336,0 106.691014,10.725422,0 106.691476,10.725528,0 106.69185,10.72557,0 106.692245,10.725589,0 106.692303,10.725589,0 106.695722,10.724769,0 106.696483,10.724587,0 106.696931,10.724485,0 106.69748,10.724438,0 106.697692,10.724432,0 
								</coordinates>
							</LinearRing>
						</outerBoundaryIs>
					</Polygon>
				</Placemark>
				<Placemark>
					<name>Phú Nhu?n</name>
					<Snippet maxLines="0"></Snippet>
					<styleUrl>#shp2kml1</styleUrl>
					<Polygon>
						<outerBoundaryIs>
							<LinearRing>
								<coordinates>
									106.673928,10.812316,0 106.675385,10.811444,0 106.676065,10.812278,0 106.676449,10.812101,0 106.678131,10.811676,0 106.678385,10.811619,0 106.678455,10.811794,0 106.68031,10.811344,0 106.68031,10.811243,0 106.680305,10.811106,0 106.680274,10.810995,0 106.680709,10.810856,0 106.681141,10.811569,0 106.681892,10.811253,0 106.683084,10.810752,0 106.683152,10.810788,0 106.683164,10.810805,0 106.683584,10.810496,0 106.683878,10.81028,0 106.684074,10.810069,0 106.68411,10.809569,0 106.684127,10.809331,0 106.684197,10.808364,0 106.684108,10.807696,0 106.683912,10.807292,0 106.683666,10.806968,0 106.684281,10.806472,0 106.685476,10.805981,0 106.686158,10.805711,0 106.686796,10.805548,0 106.68708,10.805414,0 106.687272,10.80533,0 106.687083,10.804771,0 106.686887,10.804138,0 106.686815,10.803927,0 106.686626,10.803365,0 106.688989,10.802978,0 106.690242,10.80278,0 106.690264,10.802642,0 106.690263,10.802454,0 106.691219,10.802399,0 106.691338,10.802387,0 106.691416,10.802378,0 106.691592,10.802399,0 106.691582,10.802327,0 106.691586,10.802185,0 106.691586,10.801444,0 106.691648,10.801052,0 106.691835,10.800414,0 106.691433,10.80032,0 106.691182,10.799568,0 106.691105,10.798938,0 106.691174,10.798235,0 106.691342,10.797726,0 106.691752,10.796754,0 106.691896,10.796342,0 106.692394,10.795063,0 106.692353,10.795071,0 106.691997,10.795175,0 106.691695,10.795312,0 106.691577,10.795367,0 106.691056,10.795723,0 106.690726,10.795902,0 106.690433,10.795954,0 106.690153,10.795956,0 106.689297,10.795784,0 106.688806,10.795654,0 106.688538,10.795604,0 106.688333,10.79553,0 106.68809,10.795392,0 106.687605,10.795142,0 106.687209,10.79503,0 106.687017,10.795019,0 106.686852,10.795032,0 106.686712,10.795083,0 106.686521,10.795198,0 106.686382,10.795389,0 106.686181,10.795971,0 106.685968,10.796605,0 106.685817,10.796871,0 106.685703,10.796998,0 106.685588,10.7971,0 106.685461,10.797151,0 106.685359,10.797177,0 106.685206,10.797178,0 106.685104,10.797153,0 106.684976,10.79709,0 106.684887,10.797002,0 106.684809,10.796864,0 106.684745,10.796687,0 106.684575,10.796031,0 106.684566,10.795443,0 106.684588,10.79495,0 106.684676,10.794722,0 106.684739,10.794607,0 106.684853,10.794455,0 106.68498,10.794328,0 106.685374,10.79406,0 106.685767,10.793767,0 106.685894,10.793653,0 106.686046,10.793475,0 106.686084,10.793361,0 106.686096,10.79326,0 106.686107,10.792982,0 106.686049,10.792773,0 106.685933,10.792622,0 106.685795,10.792497,0 106.685431,10.792408,0 106.684639,10.792471,0 106.684025,10.792556,0 106.683446,10.792583,0 106.682938,10.792504,0 106.682512,10.792377,0 106.681978,10.792134,0 106.68167,10.791913,0 106.681522,10.791775,0 106.681515,10.791769,0 106.681256,10.79143,0 106.681126,10.791176,0 106.68105,10.790905,0 106.679709,10.791388,0 106.678184,10.790683,0 106.678119,10.791037,0 106.677813,10.790972,0 106.676657,10.790737,0 106.675677,10.790544,0 106.67476,10.790484,0 106.673932,10.790395,0 106.673506,10.79028,0 106.673504,10.790278,0 106.673292,10.79014,0 106.673031,10.789954,0 106.672275,10.789888,0 106.671896,10.78982,0 106.671659,10.789657,0 106.671374,10.789424,0 106.671123,10.788895,0 106.670963,10.787835,0 106.670858,10.787867,0 106.670346,10.787975,0 106.670326,10.787979,0 106.670236,10.787998,0 106.66954,10.788129,0 106.668812,10.788324,0 106.668299,10.788486,0 106.667753,10.788691,0 106.667272,10.788917,0 106.666876,10.789132,0 106.66654,10.789373,0 106.66638,10.789544,0 106.666322,10.789682,0 106.666295,10.789747,0 106.666254,10.790034,0 106.666191,10.790364,0 106.66616,10.79047,0 106.66604,10.790628,0 106.665827,10.790786,0 106.665655,10.790856,0 106.665741,10.791164,0 106.666107,10.791602,0 106.667099,10.792705,0 106.668223,10.793974,0 106.668622,10.794425,0 106.668157,10.794662,0 106.668223,10.796776,0 106.668292,10.798295,0 106.668777,10.798268,0 106.669157,10.798509,0 106.668708,10.798786,0 106.667837,10.799258,0 106.666994,10.799758,0 106.667022,10.800298,0 106.66721,10.801695,0 106.667311,10.802245,0 106.667493,10.802552,0 106.667805,10.802794,0 106.668661,10.803234,0 106.668707,10.804142,0 106.669075,10.804252,0 106.669327,10.804474,0 106.669384,10.805306,0 106.669357,10.806221,0 106.66975,10.806332,0 106.669946,10.806443,0 106.669845,10.806874,0 106.66993,10.807424,0 106.670453,10.807583,0 106.670579,10.808089,0 106.67004,10.808238,0 106.670355,10.808933,0 106.670665,10.809028,0 106.671059,10.809285,0 106.671437,10.809591,0 106.671536,10.809785,0 106.671603,10.810108,0 106.671706,10.810982,0 106.671719,10.811784,0 106.671756,10.812528,0 106.671794,10.813533,0 106.671809,10.81356,0 106.673928,10.812316,0 
								</coordinates>
							</LinearRing>
						</outerBoundaryIs>
					</Polygon>
				</Placemark>
				<Placemark>
					<name>Qu?n 1</name>
					<Snippet maxLines="0"></Snippet>
					<styleUrl>#shp2kml1</styleUrl>
					<Polygon>
						<outerBoundaryIs>
							<LinearRing>
								<coordinates>
									106.686852,10.795032,0 106.687017,10.795019,0 106.687209,10.79503,0 106.687605,10.795142,0 106.68809,10.795392,0 106.688333,10.79553,0 106.688538,10.795604,0 106.688806,10.795654,0 106.689297,10.795784,0 106.690153,10.795956,0 106.690433,10.795954,0 106.690726,10.795902,0 106.691056,10.795723,0 106.691577,10.795367,0 106.691695,10.795312,0 106.691997,10.795175,0 106.692353,10.795071,0 106.692394,10.795063,0 106.692672,10.795007,0 106.692889,10.794993,0 106.693182,10.795029,0 106.693604,10.795153,0 106.693782,10.795165,0 106.693897,10.795139,0 106.693973,10.795075,0 106.693998,10.795025,0 106.694023,10.794911,0 106.694019,10.794102,0 106.694068,10.793848,0 106.694157,10.793684,0 106.694284,10.793594,0 106.694423,10.793505,0 106.694723,10.793472,0 106.695118,10.79352,0 106.695718,10.793631,0 106.695747,10.793633,0 106.696536,10.793699,0 106.697027,10.793698,0 106.697299,10.793698,0 106.697543,10.793675,0 106.698153,10.793617,0 106.699573,10.793426,0 106.699933,10.793369,0 106.700145,10.793335,0 106.700796,10.79323,0 106.701611,10.793124,0 106.702541,10.79293,0 106.703827,10.792606,0 106.704813,10.792329,0 106.7055,10.792022,0 106.705894,10.79178,0 106.70591,10.791767,0 106.706173,10.79155,0 106.706388,10.791322,0 106.70654,10.791081,0 106.706679,10.790814,0 106.706842,10.79032,0 106.707004,10.789776,0 106.7073,10.789186,0 106.707667,10.788641,0 106.707971,10.78826,0 106.70825,10.78798,0 106.708605,10.787725,0 106.708847,10.787598,0 106.709203,10.787482,0 106.709521,10.787417,0 106.709827,10.787415,0 106.710248,10.787476,0 106.711232,10.787723,0 106.71178,10.787822,0 106.712131,10.787826,0 106.712425,10.787723,0 106.712416,10.787709,0 106.712408,10.787689,0 106.712405,10.787664,0 106.712408,10.787637,0 106.712433,10.787549,0 106.712546,10.78736,0 106.712846,10.787084,0 106.713119,10.786775,0 106.713428,10.7865,0 106.713616,10.786294,0 106.713633,10.786226,0 106.713633,10.78614,0 106.713297,10.785796,0 106.71341,10.78568,0 106.714038,10.784935,0 106.714037,10.784934,0 106.713098,10.784355,0 106.711465,10.783069,0 106.710326,10.781928,0 106.709605,10.780857,0 106.70886,10.779518,0 106.708059,10.777348,0 106.707814,10.775384,0 106.707809,10.775326,0 106.707631,10.773455,0 106.70779,10.771134,0 106.707914,10.770643,0 106.708114,10.769852,0 106.705423,10.768986,0 106.705085,10.768845,0 106.703771,10.768298,0 106.702852,10.767751,0 106.702213,10.767153,0 106.70148,10.7661,0 106.700894,10.765454,0 106.700887,10.765448,0 106.70014,10.764859,0 106.699639,10.764506,0 106.699361,10.764309,0 106.698266,10.76357,0 106.697682,10.763118,0 106.696998,10.76228,0 106.696647,10.76184,0 106.696022,10.76106,0 106.695143,10.760055,0 106.694617,10.759643,0 106.694401,10.759475,0 106.693355,10.758904,0 106.692211,10.758238,0 106.691677,10.757927,0 106.691094,10.75757,0 106.689802,10.756302,0 106.688901,10.755514,0 106.687439,10.754176,0 106.686708,10.753483,0 106.686513,10.75323,0 106.685997,10.753673,0 106.685824,10.753845,0 106.685346,10.754582,0 106.684515,10.755912,0 106.684289,10.7564,0 106.683772,10.757512,0 106.683061,10.759285,0 106.682766,10.760019,0 106.682364,10.760988,0 106.681966,10.761948,0 106.681201,10.764253,0 106.681103,10.764622,0 106.680907,10.765161,0 106.681387,10.765435,0 106.681819,10.7659,0 106.684088,10.768336,0 106.686044,10.770445,0 106.686904,10.771373,0 106.689067,10.773705,0 106.689077,10.773716,0 106.689079,10.773718,0 106.690578,10.775335,0 106.692559,10.777482,0 106.694575,10.779694,0 106.695478,10.780686,0 106.697653,10.783004,0 106.696804,10.783031,0 106.694306,10.785066,0 106.691935,10.786934,0 106.69113,10.787568,0 106.685431,10.792408,0 106.685795,10.792497,0 106.685933,10.792622,0 106.686049,10.792773,0 106.686107,10.792982,0 106.686096,10.79326,0 106.686084,10.793361,0 106.686046,10.793475,0 106.685894,10.793653,0 106.685767,10.793767,0 106.685374,10.79406,0 106.68498,10.794328,0 106.684853,10.794455,0 106.684739,10.794607,0 106.684676,10.794722,0 106.684588,10.79495,0 106.684566,10.795443,0 106.684575,10.796031,0 106.684745,10.796687,0 106.684809,10.796864,0 106.684887,10.797002,0 106.684976,10.79709,0 106.685104,10.797153,0 106.685206,10.797178,0 106.685359,10.797177,0 106.685461,10.797151,0 106.685588,10.7971,0 106.685703,10.796998,0 106.685817,10.796871,0 106.685968,10.796605,0 106.686181,10.795971,0 106.686382,10.795389,0 106.686521,10.795198,0 106.686712,10.795083,0 106.686852,10.795032,0 
								</coordinates>
							</LinearRing>
						</outerBoundaryIs>
					</Polygon>
				</Placemark>
				<Placemark>
					<name>Qu?n 10</name>
					<Snippet maxLines="0"></Snippet>
					<styleUrl>#shp2kml1</styleUrl>
					<Polygon>
						<outerBoundaryIs>
							<LinearRing>
								<coordinates>
									106.671734,10.782922,0 106.672392,10.782557,0 106.671774,10.782951,0 106.676611,10.780372,0 106.680734,10.7782,0 106.680784,10.778174,0 106.680622,10.777848,0 106.682028,10.775675,0 106.678579,10.772797,0 106.678538,10.77276,0 106.678534,10.772756,0 106.676392,10.770788,0 106.676334,10.770727,0 106.675488,10.769834,0 106.675433,10.769753,0 106.674931,10.769015,0 106.674046,10.767748,0 106.674058,10.767718,0 106.674061,10.767718,0 106.678388,10.76637,0 106.681387,10.765435,0 106.680907,10.765161,0 106.676712,10.762774,0 106.676073,10.76236,0 106.674732,10.761493,0 106.672819,10.761025,0 106.668617,10.759994,0 106.668546,10.75998,0 106.665244,10.759324,0 106.665186,10.759312,0 106.662439,10.758766,0 106.662277,10.758734,0 106.660316,10.758314,0 106.659469,10.761445,0 106.659434,10.761594,0 106.658961,10.763578,0 106.659638,10.763961,0 106.658814,10.766732,0 106.657875,10.770507,0 106.657347,10.77192,0 106.656807,10.774302,0 106.656154,10.776465,0 106.655659,10.778268,0 106.655912,10.778265,0 106.656007,10.778269,0 106.660106,10.782562,0 106.664314,10.786969,0 106.666153,10.785947,0 106.669447,10.784191,0 106.671773,10.782951,0 106.671734,10.782922,0 
								</coordinates>
							</LinearRing>
						</outerBoundaryIs>
					</Polygon>
				</Placemark>
				<Placemark>
					<name>Qu?n 11</name>
					<Snippet maxLines="0"></Snippet>
					<styleUrl>#shp2kml1</styleUrl>
					<Polygon>
						<outerBoundaryIs>
							<LinearRing>
								<coordinates>
									106.657875,10.770507,0 106.658814,10.766732,0 106.659638,10.763961,0 106.658961,10.763578,0 106.659434,10.761594,0 106.659469,10.761445,0 106.660316,10.758314,0 106.659192,10.758073,0 106.655686,10.757411,0 106.65354,10.756998,0 106.652382,10.756776,0 106.650791,10.75651,0 106.651367,10.755861,0 106.651329,10.755587,0 106.651296,10.755249,0 106.651131,10.753576,0 106.650703,10.753526,0 106.650363,10.753561,0 106.649976,10.753601,0 106.649346,10.753667,0 106.649276,10.753674,0 106.642837,10.754342,0 106.642086,10.75442,0 106.641551,10.754471,0 106.638292,10.754802,0 106.637122,10.754856,0 106.637058,10.755521,0 106.635051,10.757823,0 106.634386,10.758603,0 106.634259,10.758731,0 106.634174,10.758816,0 106.633922,10.759025,0 106.633869,10.759058,0 106.633917,10.7591,0 106.634333,10.759508,0 106.634604,10.760062,0 106.634852,10.760905,0 106.634976,10.761435,0 106.635052,10.762038,0 106.635056,10.76275,0 106.635237,10.764607,0 106.635242,10.765548,0 106.6352,10.766755,0 106.635085,10.768203,0 106.635067,10.769434,0 106.635065,10.76946,0 106.635292,10.769478,0 106.635949,10.769354,0 106.63669,10.769169,0 106.637435,10.768923,0 106.63727,10.769692,0 106.637259,10.769695,0 106.637652,10.769737,0 106.637996,10.769843,0 106.638359,10.770163,0 106.640932,10.772207,0 106.641206,10.77239,0 106.641389,10.772392,0 106.641635,10.772405,0 106.641802,10.772392,0 106.641933,10.772614,0 106.64239,10.77314,0 106.642821,10.773566,0 106.643152,10.774043,0 106.643456,10.774519,0 106.643558,10.77477,0 106.643776,10.775131,0 106.644088,10.775232,0 106.644359,10.775249,0 106.644719,10.775229,0 106.645567,10.775135,0 106.646703,10.775057,0 106.647346,10.775054,0 106.647574,10.774758,0 106.648488,10.773473,0 106.651647,10.76903,0 106.651666,10.769003,0 106.651962,10.768609,0 106.652344,10.771313,0 106.652741,10.77366,0 106.653168,10.775781,0 106.655608,10.778454,0 106.655659,10.778268,0 106.656154,10.776465,0 106.656807,10.774302,0 106.657347,10.77192,0 106.657875,10.770507,0 
								</coordinates>
							</LinearRing>
						</outerBoundaryIs>
					</Polygon>
				</Placemark>
				<Placemark>
					<name>Qu?n 12</name>
					<Snippet maxLines="0"></Snippet>
					<styleUrl>#shp2kml1</styleUrl>
					<Polygon>
						<outerBoundaryIs>
							<LinearRing>
								<coordinates>
									106.693929,10.898561,0 106.694106,10.897502,0 106.69417,10.896657,0 106.694131,10.895711,0 106.693849,10.894125,0 106.693227,10.892776,0 106.691605,10.889947,0 106.691363,10.889475,0 106.691258,10.889336,0 106.691309,10.889279,0 106.691116,10.889148,0 106.690089,10.887793,0 106.689331,10.88658,0 106.689054,10.885906,0 106.688946,10.884893,0 106.688871,10.883812,0 106.688901,10.882967,0 106.689033,10.882154,0 106.689434,10.880665,0 106.690112,10.879648,0 106.693063,10.875982,0 106.694928,10.87337,0 106.696293,10.8717,0 106.696556,10.871401,0 106.697643,10.870347,0 106.699139,10.868954,0 106.700501,10.868101,0 106.702172,10.867484,0 106.705107,10.867028,0 106.708761,10.866839,0 106.710707,10.866592,0 106.712003,10.866213,0 106.712091,10.866363,0 106.712857,10.865864,0 106.7139,10.865184,0 106.714682,10.86447,0 106.71604,10.862807,0 106.716587,10.861807,0 106.716615,10.861756,0 106.717252,10.859624,0 106.717584,10.857903,0 106.717614,10.857058,0 106.717542,10.856484,0 106.717332,10.855572,0 106.71647,10.854089,0 106.715265,10.852878,0 106.714441,10.852173,0 106.713721,10.851771,0 106.713035,10.851471,0 106.712651,10.851429,0 106.70465,10.851788,0 106.703637,10.851793,0 106.70203,10.851667,0 106.700707,10.851407,0 106.699803,10.851051,0 106.698778,10.850457,0 106.697995,10.849626,0 106.697779,10.849118,0 106.697387,10.846621,0 106.697377,10.844896,0 106.697642,10.843475,0 106.698185,10.842593,0 106.699013,10.841243,0 106.70155,10.839429,0 106.702095,10.839021,0 106.701408,10.838369,0 106.70072,10.837629,0 106.700432,10.837161,0 106.700318,10.836749,0 106.700235,10.836448,0 106.700198,10.835806,0 106.700024,10.835333,0 106.699748,10.834996,0 106.699268,10.834593,0 106.69864,10.834209,0 106.697493,10.833803,0 106.696415,10.833384,0 106.695738,10.832956,0 106.69509,10.83168,0 106.694865,10.831154,0 106.694568,10.830814,0 106.694183,10.830421,0 106.693872,10.830229,0 106.693611,10.830094,0 106.693335,10.830049,0 106.693075,10.830066,0 106.692723,10.830144,0 106.692341,10.830343,0 106.692006,10.830603,0 106.691747,10.830878,0 106.691429,10.831396,0 106.691208,10.831935,0 106.691079,10.832267,0 106.690789,10.833133,0 106.690655,10.834354,0 106.69042,10.835489,0 106.690252,10.83603,0 106.689947,10.836606,0 106.689031,10.837896,0 106.688489,10.838777,0 106.68836,10.84013,0 106.688367,10.84138,0 106.688612,10.842393,0 106.688719,10.843136,0 106.688589,10.844326,0 106.688354,10.845206,0 106.687984,10.846122,0 106.687576,10.846631,0 106.686862,10.847345,0 106.686282,10.847484,0 106.685708,10.847554,0 106.685256,10.847456,0 106.68454,10.847212,0 106.683924,10.847148,0 106.683315,10.84725,0 106.682885,10.847503,0 106.68267,10.847808,0 106.682549,10.848604,0 106.682661,10.849014,0 106.683247,10.849755,0 106.683666,10.850209,0 106.683855,10.850621,0 106.683868,10.850979,0 106.683773,10.851353,0 106.6835,10.851625,0 106.68316,10.85183,0 106.682818,10.851866,0 106.682271,10.851902,0 106.681381,10.851738,0 106.679917,10.851393,0 106.679841,10.851375,0 106.67878,10.851144,0 106.678367,10.85121,0 106.678131,10.851249,0 106.676732,10.851764,0 106.67564,10.852345,0 106.675696,10.85266,0 106.675786,10.853168,0 106.675786,10.85357,0 106.675612,10.853944,0 106.675588,10.853992,0 106.675364,10.853566,0 106.675,10.854092,0 106.674749,10.854758,0 106.67468,10.855242,0 106.674687,10.856339,0 106.674672,10.857326,0 106.674592,10.857679,0 106.67437,10.858083,0 106.673996,10.858609,0 106.673854,10.858791,0 106.673602,10.859296,0 106.673058,10.860397,0 106.672866,10.86074,0 106.672643,10.860933,0 106.672419,10.861025,0 106.672174,10.860996,0 106.671959,10.860896,0 106.67154,10.860687,0 106.670896,10.860348,0 106.670354,10.859989,0 106.670099,10.85994,0 106.669946,10.85994,0 106.669886,10.86,0 106.669215,10.859276,0 106.667976,10.85783,0 106.667012,10.856584,0 106.666931,10.856456,0 106.665682,10.85656,0 106.665646,10.856563,0 106.665644,10.856563,0 106.665471,10.856543,0 106.66537,10.856531,0 106.664205,10.856097,0 106.663588,10.855932,0 106.66287,10.855835,0 106.662408,10.855837,0 106.661895,10.855874,0 106.6614,10.855961,0 106.661093,10.856132,0 106.660599,10.856456,0 106.660207,10.856796,0 106.659219,10.857714,0 106.658879,10.857986,0 106.658572,10.858157,0 106.658401,10.858209,0 106.657563,10.858179,0 106.657431,10.858124,0 106.657203,10.858029,0 106.656638,10.857967,0 106.656349,10.858206,0 106.65543,10.858972,0 106.654987,10.859296,0 106.654611,10.859433,0 106.654013,10.859555,0 106.653467,10.859812,0 106.653213,10.860117,0 106.652873,10.860627,0 106.652703,10.860831,0 106.652482,10.860984,0 106.652311,10.861002,0 106.65214,10.860986,0 106.65178,10.86087,0 106.65118,10.860568,0 106.650581,10.860183,0 106.650528,10.860149,0 106.650046,10.859678,0 106.649703,10.859409,0 106.649548,10.859359,0 106.649446,10.859326,0 106.649001,10.859277,0 106.64871,10.859245,0 106.648504,10.859195,0 106.648212,10.859011,0 106.647955,10.858877,0 106.647492,10.85866,0 106.647098,10.85856,0 106.646926,10.858426,0 106.646789,10.858223,0 106.646633,10.857869,0 106.646441,10.857227,0 106.646232,10.856619,0 106.646161,10.856078,0 106.646124,10.855588,0 106.646175,10.854658,0 106.646083,10.854387,0 106.646014,10.854269,0 106.645912,10.854196,0 106.645711,10.85417,0 106.645571,10.854213,0 106.645348,10.854412,0 106.644993,10.854637,0 106.644814,10.85471,0 106.644563,10.854683,0 106.64446,10.854632,0 106.644357,10.854515,0 106.644253,10.85438,0 106.644183,10.854093,0 106.64418,10.853568,0 106.644113,10.853311,0 106.644042,10.853214,0 106.643837,10.852991,0 106.643666,10.852957,0 106.643355,10.852914,0 106.642996,10.85283,0 106.642773,10.852662,0 106.642653,10.852511,0 106.642583,10.852274,0 106.642545,10.851631,0 106.64244,10.851243,0 106.642251,10.850956,0 106.64201,10.850653,0 106.641374,10.850166,0 106.640807,10.849729,0 106.640225,10.849495,0 106.63971,10.849227,0 106.638731,10.848488,0 106.636293,10.84664,0 106.636227,10.846599,0 106.635572,10.846187,0 106.635314,10.845969,0 106.635004,10.845531,0 106.634728,10.845177,0 106.634522,10.844992,0 106.634454,10.844992,0 106.634249,10.84501,0 106.633976,10.84513,0 106.633754,10.845233,0 106.633634,10.84525,0 106.63348,10.84515,0 106.633411,10.845032,0 106.633323,10.844575,0 106.633266,10.84351,0 106.633236,10.841243,0 106.633167,10.841125,0 106.632944,10.840957,0 106.632464,10.840706,0 106.631949,10.840489,0 106.631863,10.840371,0 106.631846,10.840269,0 106.631827,10.839999,0 106.631842,10.839542,0 106.631875,10.839305,0 106.631976,10.839101,0 106.632316,10.838744,0 106.632486,10.838591,0 106.632605,10.838438,0 106.632656,10.838302,0 106.632655,10.838218,0 106.632638,10.838083,0 106.632569,10.837965,0 106.632156,10.837561,0 106.631829,10.837157,0 106.63169,10.836819,0 106.631689,10.836667,0 106.631994,10.836124,0 106.63223,10.835564,0 106.632483,10.834768,0 106.632516,10.834548,0 106.632515,10.834395,0 106.632411,10.834091,0 106.632048,10.833383,0 106.631961,10.833224,0 106.631814,10.832957,0 106.631376,10.831729,0 106.631058,10.8305,0 106.630359,10.828961,0 106.62973,10.827766,0 106.629173,10.826742,0 106.628336,10.825514,0 106.627536,10.824628,0 106.62742,10.824485,0 106.627172,10.824185,0 106.626807,10.823741,0 106.625068,10.821765,0 106.624025,10.820469,0 106.622715,10.819003,0 106.622537,10.819114,0 106.622078,10.819116,0 106.621712,10.819048,0 106.621329,10.818962,0 106.620303,10.818559,0 106.619678,10.818353,0 106.619337,10.818354,0 106.618984,10.818391,0 106.618702,10.818521,0 106.618151,10.818921,0 106.617577,10.819426,0 106.617248,10.819591,0 106.616948,10.819622,0 106.616489,10.819577,0 106.615734,10.819383,0 106.615476,10.819559,0 106.614328,10.820604,0 106.61376,10.821045,0 106.613348,10.821199,0 106.613008,10.821294,0 106.612608,10.821343,0 106.612255,10.821379,0 106.61176,10.821382,0 106.611325,10.821454,0 106.610867,10.821597,0 106.610456,10.821762,0 106.609851,10.82211,0 106.608959,10.822546,0 106.607961,10.82296,0 106.607244,10.823162,0 106.606005,10.823711,0 106.604749,10.824465,0 106.604175,10.8249,0 106.603917,10.825205,0 106.60359,10.825603,0 106.603367,10.825861,0 106.603156,10.826049,0 106.602927,10.826164,0 106.602935,10.826193,0 106.603049,10.826673,0 106.603504,10.828593,0 106.603686,10.82918,0 106.604036,10.830027,0 106.60426,10.830587,0 106.604664,10.831228,0 106.60536,10.832279,0 106.605833,10.832957,0 106.606146,10.833612,0 106.606651,10.834445,0 106.606906,10.834827,0 106.607448,10.835482,0 106.608782,10.836979,0 106.614083,10.841703,0 106.61502,10.842481,0 106.614347,10.843433,0 106.613831,10.844291,0 106.612282,10.846623,0 106.610786,10.848991,0 106.60929,10.851234,0 106.607812,10.853512,0 106.606817,10.855118,0 106.607382,10.856004,0 106.608888,10.858366,0 106.610981,10.861485,0 106.612589,10.863837,0 106.614047,10.865969,0 106.615147,10.867266,0 106.615044,10.867759,0 106.614716,10.869319,0 106.614634,10.869974,0 106.614564,10.870302,0 106.61455,10.870322,0 106.614896,10.870386,0 106.619144,10.871177,0 106.621178,10.873446,0 106.624636,10.877306,0 106.624718,10.877397,0 106.627308,10.880697,0 106.627775,10.881351,0 106.625011,10.883209,0 106.624919,10.883357,0 106.62492,10.883523,0 106.624944,10.883605,0 106.624958,10.883652,0 106.625202,10.883908,0 106.626634,10.884867,0 106.627224,10.885261,0 106.628535,10.886176,0 106.62878,10.886451,0 106.629006,10.886892,0 106.629648,10.888326,0 106.630895,10.891212,0 106.631291,10.891911,0 106.631534,10.89202,0 106.631907,10.892055,0 106.635406,10.892089,0 106.635546,10.892091,0 106.639894,10.89216,0 106.640678,10.892266,0 106.641687,10.8925,0 106.642211,10.892681,0 106.642399,10.892883,0 106.642627,10.893637,0 106.642797,10.894024,0 106.643003,10.89417,0 106.64319,10.894224,0 106.643619,10.89424,0 106.644104,10.894219,0 106.644665,10.894419,0 106.645188,10.894545,0 106.645617,10.894506,0 106.645953,10.894504,0 106.646196,10.894632,0 106.646402,10.894852,0 106.646556,10.894909,0 106.646889,10.895034,0 106.647862,10.895119,0 106.647878,10.89512,0 106.648653,10.895406,0 106.64908,10.895494,0 106.649426,10.895512,0 106.649995,10.895419,0 106.650747,10.895224,0 106.651325,10.89507,0 106.65163,10.895058,0 106.652007,10.895066,0 106.652077,10.894865,0 106.652187,10.894593,0 106.652257,10.894352,0 106.652266,10.89406,0 106.652253,10.893699,0 106.652292,10.893297,0 106.652342,10.893156,0 106.652594,10.892843,0 106.652901,10.892602,0 106.652948,10.892429,0 106.65303,10.891964,0 106.653414,10.892075,0 106.653512,10.892111,0 106.653822,10.892224,0 106.654595,10.89232,0 106.655337,10.892326,0 106.655999,10.892423,0 106.657058,10.892608,0 106.657953,10.892714,0 106.659226,10.892898,0 106.660486,10.892881,0 106.661158,10.892947,0 106.661526,10.893036,0 106.661707,10.893192,0 106.662009,10.89318,0 106.662546,10.893177,0 106.663015,10.893123,0 106.663387,10.893033,0 106.663788,10.892876,0 106.664019,10.892809,0 106.664294,10.892785,0 106.664644,10.892732,0 106.66503,10.892539,0 106.665892,10.892087,0 106.666085,10.892019,0 106.666353,10.891944,0 106.666606,10.891936,0 106.667105,10.89194,0 106.667507,10.891916,0 106.667738,10.891885,0 106.667879,10.891789,0 106.66805,10.891751,0 106.668229,10.89175,0 106.668475,10.891778,0 106.668699,10.89188,0 106.668863,10.892026,0 106.669051,10.892342,0 106.66915,10.892555,0 106.669181,10.892768,0 106.66922,10.89318,0 106.669471,10.894233,0 106.669885,10.895702,0 106.670222,10.896948,0 106.670317,10.897801,0 106.670234,10.899124,0 106.670392,10.901123,0 106.670422,10.901116,0 106.670637,10.901106,0 106.670662,10.901105,0 106.671035,10.901112,0 106.671041,10.901114,0 106.671676,10.901337,0 106.672263,10.901579,0 106.672717,10.901673,0 106.673384,10.90174,0 106.673908,10.901851,0 106.674727,10.902101,0 106.675857,10.902454,0 106.677165,10.902973,0 106.6785,10.903413,0 106.678891,10.903525,0 106.679096,10.903542,0 106.6793,10.903532,0 106.67937,10.9034,0 106.6798,10.90238,0 106.68,10.901712,0 106.680587,10.900209,0 106.681112,10.898706,0 106.68119,10.898373,0 106.681545,10.898481,0 106.681703,10.897916,0 106.683227,10.898335,0 106.684933,10.899116,0 106.68577,10.899593,0 106.686322,10.89992,0 106.687013,10.900322,0 106.68789,10.900818,0 106.688438,10.901128,0 106.689017,10.901579,0 106.689757,10.902318,0 106.69045,10.902931,0 106.691573,10.903463,0 106.691708,10.90352,0 106.691943,10.903621,0 106.69264,10.90395,0 106.693077,10.902712,0 106.693578,10.900648,0 106.693929,10.898561,0 
								</coordinates>
							</LinearRing>
						</outerBoundaryIs>
					</Polygon>
				</Placemark>
				<Placemark>
					<name>Qu?n 2</name>
					<Snippet maxLines="0"></Snippet>
					<styleUrl>#shp2kml1</styleUrl>
					<Polygon>
						<outerBoundaryIs>
							<LinearRing>
								<coordinates>
									106.742678,10.808261,0 106.743829,10.808211,0 106.745209,10.8083,0 106.746179,10.808595,0 106.747102,10.808941,0 106.747563,10.809229,0 106.74825,10.809656,0 106.750175,10.811991,0 106.750496,10.812415,0 106.750726,10.812747,0 106.750815,10.81293,0 106.751584,10.812994,0 106.75249,10.813072,0 106.753298,10.813115,0 106.754867,10.813214,0 106.756601,10.813218,0 106.757105,10.813219,0 106.757178,10.813228,0 106.757491,10.813265,0 106.757974,10.813358,0 106.758446,10.813499,0 106.758821,10.8137,0 106.759378,10.814068,0 106.75985,10.81434,0 106.760321,10.814517,0 106.760768,10.81461,0 106.761064,10.814602,0 106.761437,10.814564,0 106.761836,10.814425,0 106.762195,10.81423,0 106.762759,10.813761,0 106.763258,10.81326,0 106.763416,10.812877,0 106.763487,10.812579,0 106.763588,10.81204,0 106.763731,10.811387,0 106.763888,10.810536,0 106.764046,10.810054,0 106.764232,10.809741,0 106.764577,10.809372,0 106.764953,10.809083,0 106.76541,10.808805,0 106.766063,10.808427,0 106.76649,10.808227,0 106.766962,10.808122,0 106.767264,10.80815,0 106.767541,10.808237,0 106.768036,10.808378,0 106.768423,10.8084,0 106.768847,10.808436,0 106.76927,10.808422,0 106.769678,10.808416,0 106.770064,10.808414,0 106.770655,10.808387,0 106.770962,10.808319,0 106.771251,10.808198,0 106.771763,10.807876,0 106.772107,10.807692,0 106.772467,10.807652,0 106.772781,10.807674,0 106.773257,10.807733,0 106.773861,10.807789,0 106.774206,10.807832,0 106.774494,10.807916,0 106.774869,10.80807,0 106.775378,10.808366,0 106.776357,10.809133,0 106.776361,10.809136,0 106.776502,10.808917,0 106.776577,10.808799,0 106.776707,10.808523,0 106.776802,10.808101,0 106.776821,10.808029,0 106.776874,10.807822,0 106.776913,10.807685,0 106.777667,10.805009,0 106.778344,10.802674,0 106.779036,10.800153,0 106.779621,10.798161,0 106.780405,10.795236,0 106.780589,10.79453,0 106.780622,10.794405,0 106.780829,10.793617,0 106.781024,10.792964,0 106.78117,10.791946,0 106.781197,10.791076,0 106.781184,10.7906,0 106.781121,10.790321,0 106.781194,10.790331,0 106.782605,10.790414,0 106.783969,10.790429,0 106.785195,10.790559,0 106.786157,10.7906,0 106.786208,10.78958,0 106.786266,10.789109,0 106.786307,10.788794,0 106.786349,10.788488,0 106.786391,10.788041,0 106.786399,10.787826,0 106.786415,10.787545,0 106.78644,10.787305,0 106.78649,10.787032,0 106.786515,10.786825,0 106.786498,10.786676,0 106.78649,10.78647,0 106.786473,10.786312,0 106.786498,10.78618,0 106.786548,10.785882,0 106.786606,10.785642,0 106.78664,10.785435,0 106.786648,10.785295,0 106.786656,10.785138,0 106.786648,10.78503,0 106.786614,10.784898,0 106.786547,10.784798,0 106.786421,10.784641,0 106.786119,10.784427,0 106.785381,10.784005,0 106.784543,10.783559,0 106.784299,10.783361,0 106.784031,10.78313,0 106.783536,10.782708,0 106.783411,10.782597,0 106.78322,10.782253,0 106.783204,10.782037,0 106.783219,10.781852,0 106.783344,10.781667,0 106.78375,10.781389,0 106.784937,10.780725,0 106.786155,10.780091,0 106.787404,10.779365,0 106.788137,10.778902,0 106.789172,10.778428,0 106.790542,10.778314,0 106.791792,10.778328,0 106.792839,10.77842,0 106.794589,10.778634,0 106.795667,10.77871,0 106.796041,10.778725,0 106.796619,10.778586,0 106.79715,10.778308,0 106.797384,10.778107,0 106.797478,10.777922,0 106.797509,10.777629,0 106.79757,10.776858,0 106.79768,10.776534,0 106.797836,10.776287,0 106.798008,10.776132,0 106.798227,10.77604,0 106.798586,10.776055,0 106.798852,10.77607,0 106.799133,10.776101,0 106.799367,10.7761,0 106.799633,10.776069,0 106.800117,10.775914,0 106.800757,10.775559,0 106.801272,10.775358,0 106.801569,10.775281,0 106.801959,10.77525,0 106.802334,10.77528,0 106.802772,10.775372,0 106.803241,10.775634,0 106.803834,10.77588,0 106.804287,10.775895,0 106.804756,10.775879,0 106.805422,10.775807,0 106.806383,10.775713,0 106.807262,10.775273,0 106.807991,10.774884,0 106.809293,10.774169,0 106.807012,10.771952,0 106.806375,10.771221,0 106.805755,10.770328,0 106.805281,10.769542,0 106.804905,10.768639,0 106.804353,10.767028,0 106.803541,10.764362,0 106.803092,10.76319,0 106.802909,10.76285,0 106.802398,10.762136,0 106.80156,10.76094,0 106.801068,10.760405,0 106.800088,10.759693,0 106.799474,10.759294,0 106.799008,10.758991,0 106.797411,10.758188,0 106.796578,10.757769,0 106.792556,10.756107,0 106.790627,10.755311,0 106.788378,10.754383,0 106.785026,10.753039,0 106.783169,10.752216,0 106.78312,10.752194,0 106.777006,10.749365,0 106.773841,10.747689,0 106.772353,10.746693,0 106.770537,10.745287,0 106.769392,10.7442,0 106.768347,10.743139,0 106.767619,10.742319,0 106.767072,10.741533,0 106.76635,10.740447,0 106.763649,10.742013,0 106.762351,10.742666,0 106.761413,10.743155,0 106.760763,10.743392,0 106.759698,10.743649,0 106.758541,10.743817,0 106.75742,10.743859,0 106.756353,10.743793,0 106.755502,10.743619,0 106.754533,10.743314,0 106.752249,10.74243,0 106.750128,10.741552,0 106.748944,10.741476,0 106.747859,10.741441,0 106.747026,10.741694,0 106.745944,10.742362,0 106.745198,10.743194,0 106.744369,10.744192,0 106.744145,10.744901,0 106.744041,10.745228,0 106.743718,10.746969,0 106.743685,10.7485,0 106.743859,10.749782,0 106.744262,10.751121,0 106.745526,10.753121,0 106.746767,10.754892,0 106.748404,10.756517,0 106.750127,10.757872,0 106.75068,10.758448,0 106.751123,10.759176,0 106.751553,10.760089,0 106.752164,10.761776,0 106.752369,10.762735,0 106.752518,10.763551,0 106.752558,10.764044,0 106.752537,10.764488,0 106.752461,10.765269,0 106.752276,10.766221,0 106.751988,10.767266,0 106.751802,10.767948,0 106.751402,10.769035,0 106.751044,10.769772,0 106.750578,10.770483,0 106.750127,10.770957,0 106.749132,10.771793,0 106.748239,10.772568,0 106.747514,10.773195,0 106.746658,10.774152,0 106.74524,10.775392,0 106.744219,10.776083,0 106.743678,10.77635,0 106.743015,10.776676,0 106.741639,10.777172,0 106.740409,10.777399,0 106.73935,10.777405,0 106.737921,10.777291,0 106.737081,10.777051,0 106.736364,10.776567,0 106.735447,10.775375,0 106.734974,10.774401,0 106.734698,10.773475,0 106.734455,10.771876,0 106.7343,10.770656,0 106.734311,10.768846,0 106.73401,10.76566,0 106.733542,10.763588,0 106.732919,10.762092,0 106.732218,10.760979,0 106.731129,10.760059,0 106.729807,10.759599,0 106.727708,10.759256,0 106.724087,10.758935,0 106.722044,10.759172,0 106.720136,10.759786,0 106.719757,10.75996,0 106.714145,10.762504,0 106.713774,10.762672,0 106.713162,10.763028,0 106.712205,10.763586,0 106.710329,10.764976,0 106.709527,10.765854,0 106.709521,10.765861,0 106.709132,10.766693,0 106.70814,10.769751,0 106.708114,10.769852,0 106.707914,10.770643,0 106.70779,10.771134,0 106.707631,10.773455,0 106.707809,10.775326,0 106.707814,10.775384,0 106.708059,10.777348,0 106.70886,10.779518,0 106.709605,10.780857,0 106.710326,10.781928,0 106.711465,10.783069,0 106.713098,10.784355,0 106.714037,10.784934,0 106.714038,10.784935,0 106.714099,10.784972,0 106.71475,10.785264,0 106.715432,10.785429,0 106.71738,10.78576,0 106.719402,10.786237,0 106.72071,10.786816,0 106.721699,10.787372,0 106.722787,10.788148,0 106.723568,10.789084,0 106.724585,10.790421,0 106.725307,10.791785,0 106.72603,10.793222,0 106.726505,10.794489,0 106.726882,10.795806,0 106.727012,10.796978,0 106.726948,10.798025,0 106.726944,10.798089,0 106.726765,10.798926,0 106.726656,10.799434,0 106.726195,10.800829,0 106.725758,10.801857,0 106.724769,10.803267,0 106.723253,10.805254,0 106.722401,10.806944,0 106.721941,10.808461,0 106.721812,10.809646,0 106.721818,10.80968,0 106.721921,10.810312,0 106.721953,10.810512,0 106.722454,10.811975,0 106.723301,10.81368,0 106.724197,10.815213,0 106.725153,10.816588,0 106.72644,10.817631,0 106.72859,10.818889,0 106.729922,10.819321,0 106.730958,10.819511,0 106.731549,10.819483,0 106.732238,10.819332,0 106.732974,10.818938,0 106.732979,10.818934,0 106.733636,10.818397,0 106.734248,10.817709,0 106.734846,10.816741,0 106.736007,10.81312,0 106.736469,10.812067,0 106.736884,10.811381,0 106.737606,10.810608,0 106.73931,10.809172,0 106.740205,10.808678,0 106.741336,10.808391,0 106.742678,10.808261,0 
								</coordinates>
							</LinearRing>
						</outerBoundaryIs>
					</Polygon>
				</Placemark>
				<Placemark>
					<name>Qu?n 3</name>
					<Snippet maxLines="0"></Snippet>
					<styleUrl>#shp2kml1</styleUrl>
					<Polygon>
						<outerBoundaryIs>
							<LinearRing>
								<coordinates>
									106.685431,10.792408,0 106.69113,10.787568,0 106.691935,10.786934,0 106.694306,10.785066,0 106.696804,10.783031,0 106.697653,10.783004,0 106.695478,10.780686,0 106.694575,10.779694,0 106.692559,10.777482,0 106.690578,10.775335,0 106.689079,10.773718,0 106.689077,10.773716,0 106.689067,10.773705,0 106.686904,10.771373,0 106.686044,10.770445,0 106.684088,10.768336,0 106.681819,10.7659,0 106.681387,10.765435,0 106.678388,10.76637,0 106.674061,10.767718,0 106.674058,10.767718,0 106.674046,10.767748,0 106.674931,10.769015,0 106.675433,10.769753,0 106.675488,10.769834,0 106.676334,10.770727,0 106.676392,10.770788,0 106.678534,10.772756,0 106.678538,10.77276,0 106.678579,10.772797,0 106.682028,10.775675,0 106.680622,10.777848,0 106.680784,10.778174,0 106.680734,10.7782,0 106.676611,10.780372,0 106.671774,10.782951,0 106.672392,10.782557,0 106.671734,10.782922,0 106.671773,10.782951,0 106.669447,10.784191,0 106.666153,10.785947,0 106.664314,10.786969,0 106.664502,10.787526,0 106.664522,10.787585,0 106.664724,10.788398,0 106.664726,10.788855,0 106.664568,10.789899,0 106.665191,10.789537,0 106.665781,10.789273,0 106.665948,10.78926,0 106.665753,10.789885,0 106.665607,10.790681,0 106.665655,10.790856,0 106.665827,10.790786,0 106.66604,10.790628,0 106.66616,10.79047,0 106.666191,10.790364,0 106.666254,10.790034,0 106.666295,10.789747,0 106.666322,10.789682,0 106.66638,10.789544,0 106.66654,10.789373,0 106.666876,10.789132,0 106.667272,10.788917,0 106.667753,10.788691,0 106.668299,10.788486,0 106.668812,10.788324,0 106.66954,10.788129,0 106.670236,10.787998,0 106.670326,10.787979,0 106.670346,10.787975,0 106.670858,10.787867,0 106.670963,10.787835,0 106.671123,10.788895,0 106.671374,10.789424,0 106.671659,10.789657,0 106.671896,10.78982,0 106.672275,10.789888,0 106.673031,10.789954,0 106.673292,10.79014,0 106.673504,10.790278,0 106.673506,10.79028,0 106.673932,10.790395,0 106.67476,10.790484,0 106.675677,10.790544,0 106.676657,10.790737,0 106.677813,10.790972,0 106.678119,10.791037,0 106.678184,10.790683,0 106.679709,10.791388,0 106.68105,10.790905,0 106.681126,10.791176,0 106.681256,10.79143,0 106.681515,10.791769,0 106.681522,10.791775,0 106.68167,10.791913,0 106.681978,10.792134,0 106.682512,10.792377,0 106.682938,10.792504,0 106.683446,10.792583,0 106.684025,10.792556,0 106.684639,10.792471,0 106.685431,10.792408,0 
								</coordinates>
							</LinearRing>
						</outerBoundaryIs>
					</Polygon>
				</Placemark>
				<Placemark>
					<name>Qu?n 4</name>
					<Snippet maxLines="0"></Snippet>
					<styleUrl>#shp2kml1</styleUrl>
					<Polygon>
						<outerBoundaryIs>
							<LinearRing>
								<coordinates>
									106.715791,10.752658,0 106.714408,10.752559,0 106.713967,10.752552,0 106.713937,10.752551,0 106.710213,10.752512,0 106.710101,10.752511,0 106.705817,10.752496,0 106.704927,10.752501,0 106.701849,10.752518,0 106.701197,10.752522,0 106.695915,10.752563,0 106.695407,10.752565,0 106.692147,10.752583,0 106.689755,10.752272,0 106.688093,10.752031,0 106.686983,10.751915,0 106.686762,10.751892,0 106.686093,10.751807,0 106.686059,10.752248,0 106.686157,10.752536,0 106.686403,10.753088,0 106.686486,10.753195,0 106.686513,10.75323,0 106.686708,10.753483,0 106.687439,10.754176,0 106.688901,10.755514,0 106.689802,10.756302,0 106.691094,10.75757,0 106.691677,10.757927,0 106.692211,10.758238,0 106.693355,10.758904,0 106.694401,10.759475,0 106.694617,10.759643,0 106.695143,10.760055,0 106.696022,10.76106,0 106.696647,10.76184,0 106.696998,10.76228,0 106.697682,10.763118,0 106.698266,10.76357,0 106.699361,10.764309,0 106.699639,10.764506,0 106.70014,10.764859,0 106.700887,10.765448,0 106.700894,10.765454,0 106.70148,10.7661,0 106.702213,10.767153,0 106.702852,10.767751,0 106.703771,10.768298,0 106.705085,10.768845,0 106.705423,10.768986,0 106.708114,10.769852,0 106.70814,10.769751,0 106.709132,10.766693,0 106.709521,10.765861,0 106.709527,10.765854,0 106.710329,10.764976,0 106.712205,10.763586,0 106.713162,10.763028,0 106.713774,10.762672,0 106.714145,10.762504,0 106.719757,10.75996,0 106.720136,10.759786,0 106.722044,10.759172,0 106.72112,10.756954,0 106.720799,10.756325,0 106.720788,10.756305,0 106.720589,10.755915,0 106.720348,10.755444,0 106.719541,10.754264,0 106.718601,10.753439,0 106.717958,10.753028,0 106.716922,10.75274,0 106.716427,10.752704,0 106.715791,10.752658,0 
								</coordinates>
							</LinearRing>
						</outerBoundaryIs>
					</Polygon>
				</Placemark>
				<Placemark>
					<name>Qu?n 5</name>
					<Snippet maxLines="0"></Snippet>
					<styleUrl>#shp2kml1</styleUrl>
					<Polygon>
						<outerBoundaryIs>
							<LinearRing>
								<coordinates>
									106.685997,10.753673,0 106.686513,10.75323,0 106.686486,10.753195,0 106.686403,10.753088,0 106.686157,10.752536,0 106.686059,10.752248,0 106.686093,10.751807,0 106.686023,10.751798,0 106.685109,10.751339,0 106.684493,10.751196,0 106.684487,10.751197,0 106.683705,10.751323,0 106.683395,10.751396,0 106.682249,10.751668,0 106.682229,10.751673,0 106.681332,10.751958,0 106.680815,10.752034,0 106.680199,10.752062,0 106.679263,10.751921,0 106.678622,10.751778,0 106.678153,10.751731,0 106.677292,10.751713,0 106.676848,10.751714,0 106.676794,10.7517,0 106.676577,10.751643,0 106.676379,10.751448,0 106.676254,10.751131,0 106.676126,10.750179,0 106.676048,10.749471,0 106.675848,10.749033,0 106.67533,10.748742,0 106.675127,10.748709,0 106.674763,10.748648,0 106.674048,10.748627,0 106.673359,10.748681,0 106.673206,10.748714,0 106.672424,10.748881,0 106.670962,10.749364,0 106.670231,10.749484,0 106.669879,10.749542,0 106.667416,10.750001,0 106.666694,10.750159,0 106.666325,10.750239,0 106.665784,10.750364,0 106.665131,10.750374,0 106.664219,10.750159,0 106.661948,10.749267,0 106.660286,10.748739,0 106.660104,10.748681,0 106.659073,10.748339,0 106.658433,10.748126,0 106.656902,10.747426,0 106.656648,10.747304,0 106.65535,10.746681,0 106.654576,10.746239,0 106.654427,10.74663,0 106.654344,10.74682,0 106.653533,10.748664,0 106.653556,10.749011,0 106.653564,10.74914,0 106.653125,10.750357,0 106.652972,10.751276,0 106.65295,10.751406,0 106.652902,10.751691,0 106.652908,10.751755,0 106.650211,10.75159,0 106.649787,10.751606,0 106.649844,10.752287,0 106.649976,10.753601,0 106.650363,10.753561,0 106.650703,10.753526,0 106.651131,10.753576,0 106.651296,10.755249,0 106.651329,10.755587,0 106.651367,10.755861,0 106.650791,10.75651,0 106.652382,10.756776,0 106.65354,10.756998,0 106.655686,10.757411,0 106.659192,10.758073,0 106.660316,10.758314,0 106.662277,10.758734,0 106.662439,10.758766,0 106.665186,10.759312,0 106.665244,10.759324,0 106.668546,10.75998,0 106.668617,10.759994,0 106.672819,10.761025,0 106.674732,10.761493,0 106.676073,10.76236,0 106.676712,10.762774,0 106.680907,10.765161,0 106.681103,10.764622,0 106.681201,10.764253,0 106.681966,10.761948,0 106.682364,10.760988,0 106.682766,10.760019,0 106.683061,10.759285,0 106.683772,10.757512,0 106.684289,10.7564,0 106.684515,10.755912,0 106.685346,10.754582,0 106.685824,10.753845,0 106.685997,10.753673,0 
								</coordinates>
							</LinearRing>
						</outerBoundaryIs>
					</Polygon>
				</Placemark>
				<Placemark>
					<name>Qu?n 6</name>
					<Snippet maxLines="0"></Snippet>
					<styleUrl>#shp2kml1</styleUrl>
					<Polygon>
						<outerBoundaryIs>
							<LinearRing>
								<coordinates>
									106.628956,10.760398,0 106.62913,10.760298,0 106.629528,10.760024,0 106.629784,10.759954,0 106.630095,10.759891,0 106.630182,10.759853,0 106.630282,10.759791,0 106.630431,10.759654,0 106.630654,10.759443,0 106.630865,10.759293,0 106.631114,10.759193,0 106.631513,10.759067,0 106.632148,10.758854,0 106.632459,10.758753,0 106.63267,10.758653,0 106.632807,10.758528,0 106.633018,10.758366,0 106.633022,10.758362,0 106.633306,10.758573,0 106.633869,10.759058,0 106.633922,10.759025,0 106.634174,10.758816,0 106.634259,10.758731,0 106.634386,10.758603,0 106.635051,10.757823,0 106.637058,10.755521,0 106.637122,10.754856,0 106.638292,10.754802,0 106.641551,10.754471,0 106.642086,10.75442,0 106.642837,10.754342,0 106.649276,10.753674,0 106.649346,10.753667,0 106.649976,10.753601,0 106.649844,10.752287,0 106.649787,10.751606,0 106.650211,10.75159,0 106.652908,10.751755,0 106.652902,10.751691,0 106.65295,10.751406,0 106.652972,10.751276,0 106.653125,10.750357,0 106.653564,10.74914,0 106.653556,10.749011,0 106.653533,10.748664,0 106.654344,10.74682,0 106.654427,10.74663,0 106.654576,10.746239,0 106.653572,10.745665,0 106.65127,10.744256,0 106.650725,10.743965,0 106.650677,10.743937,0 106.650664,10.743929,0 106.649098,10.743004,0 106.646564,10.741509,0 106.643861,10.739873,0 106.643667,10.739756,0 106.641722,10.738579,0 106.641507,10.73845,0 106.636891,10.735662,0 106.635408,10.734644,0 106.634567,10.734062,0 106.633925,10.73365,0 106.633308,10.73336,0 106.631752,10.732538,0 106.630553,10.731775,0 106.629688,10.731218,0 106.628602,10.730686,0 106.627392,10.730082,0 106.627121,10.730059,0 106.627023,10.730132,0 106.62701,10.730294,0 106.627008,10.730486,0 106.627146,10.730772,0 106.627301,10.731092,0 106.627388,10.731362,0 106.627423,10.731548,0 106.627389,10.731649,0 106.627254,10.731785,0 106.62705,10.731887,0 106.626846,10.731939,0 106.626573,10.731907,0 106.626061,10.731791,0 106.625635,10.731709,0 106.625192,10.731661,0 106.624595,10.73163,0 106.624221,10.731615,0 106.623999,10.731633,0 106.623761,10.731685,0 106.623608,10.73177,0 106.623558,10.731872,0 106.623525,10.732041,0 106.623543,10.732294,0 106.623665,10.732834,0 106.623667,10.733188,0 106.623703,10.733509,0 106.62379,10.733981,0 106.623878,10.734504,0 106.623897,10.734808,0 106.623849,10.734856,0 106.623795,10.73491,0 106.623693,10.734928,0 106.623557,10.734911,0 106.623403,10.734845,0 106.62325,10.734761,0 106.623181,10.734761,0 106.623097,10.734846,0 106.623098,10.735049,0 106.623064,10.735117,0 106.622996,10.735185,0 106.622894,10.735202,0 106.622587,10.73517,0 106.622331,10.735103,0 106.622092,10.735003,0 106.621459,10.734517,0 106.621186,10.734265,0 106.620793,10.734115,0 106.620745,10.734109,0 106.620867,10.734791,0 106.620877,10.734851,0 106.621218,10.736852,0 106.621546,10.738398,0 106.621688,10.738635,0 106.621718,10.738665,0 106.62157,10.739147,0 106.621521,10.739747,0 106.621575,10.740602,0 106.621727,10.741432,0 106.621953,10.742285,0 106.622079,10.742579,0 106.622489,10.74354,0 106.623242,10.745202,0 106.623501,10.745772,0 106.623523,10.7464,0 106.62349,10.748198,0 106.623531,10.750037,0 106.623618,10.752242,0 106.623664,10.753528,0 106.623835,10.755652,0 106.623894,10.756098,0 106.624532,10.755939,0 106.624855,10.756557,0 106.625119,10.757146,0 106.625118,10.757356,0 106.624769,10.757941,0 106.624717,10.758027,0 106.62514,10.759451,0 106.625291,10.759952,0 106.625311,10.76002,0 106.625453,10.760499,0 106.625862,10.760389,0 106.626112,10.7604,0 106.626449,10.76046,0 106.626836,10.760508,0 106.627285,10.76053,0 106.627921,10.760527,0 106.628731,10.760449,0 106.628956,10.760398,0 
								</coordinates>
							</LinearRing>
						</outerBoundaryIs>
					</Polygon>
				</Placemark>
				<Placemark>
					<name>Qu?n 7</name>
					<Snippet maxLines="0"></Snippet>
					<styleUrl>#shp2kml1</styleUrl>
					<Polygon>
						<outerBoundaryIs>
							<LinearRing>
								<coordinates>
									106.751123,10.759176,0 106.75068,10.758448,0 106.750127,10.757872,0 106.748404,10.756517,0 106.746767,10.754892,0 106.745526,10.753121,0 106.744262,10.751121,0 106.743859,10.749782,0 106.743685,10.7485,0 106.743718,10.746969,0 106.744041,10.745228,0 106.744145,10.744901,0 106.744369,10.744192,0 106.745198,10.743194,0 106.745944,10.742362,0 106.747026,10.741694,0 106.747859,10.741441,0 106.748944,10.741476,0 106.750128,10.741552,0 106.752249,10.74243,0 106.754533,10.743314,0 106.755502,10.743619,0 106.756353,10.743793,0 106.75742,10.743859,0 106.758541,10.743817,0 106.759698,10.743649,0 106.760763,10.743392,0 106.761413,10.743155,0 106.762351,10.742666,0 106.763649,10.742013,0 106.76635,10.740447,0 106.766324,10.740408,0 106.765303,10.7388,0 106.764556,10.737721,0 106.754761,10.725361,0 106.753346,10.723459,0 106.752574,10.721937,0 106.751995,10.720416,0 106.751608,10.718577,0 106.751418,10.716619,0 106.750944,10.713469,0 106.750924,10.712728,0 106.750915,10.712372,0 106.750858,10.710373,0 106.750906,10.709243,0 106.751113,10.707449,0 106.751684,10.704694,0 106.751786,10.704349,0 106.749898,10.704097,0 106.749339,10.704053,0 106.748384,10.703835,0 106.746868,10.70376,0 106.745365,10.703494,0 106.744551,10.703303,0 106.743364,10.703244,0 106.741716,10.703275,0 106.740179,10.703371,0 106.738704,10.703457,0 106.737567,10.70347,0 106.737255,10.703473,0 106.736112,10.703458,0 106.735641,10.703258,0 106.735199,10.70289,0 106.734911,10.70239,0 106.734571,10.701672,0 106.73451,10.701543,0 106.734174,10.70028,0 106.733992,10.699257,0 106.733702,10.698496,0 106.733282,10.698062,0 106.732742,10.697793,0 106.731754,10.69782,0 106.730173,10.698156,0 106.728111,10.698734,0 106.726752,10.699199,0 106.725984,10.699683,0 106.725907,10.69977,0 106.72581,10.69988,0 106.72579,10.700229,0 106.725904,10.701056,0 106.725953,10.701863,0 106.725868,10.702473,0 106.725566,10.703369,0 106.725076,10.70421,0 106.724663,10.704976,0 106.72449,10.705522,0 106.724427,10.706023,0 106.724474,10.706503,0 106.724741,10.707155,0 106.72552,10.708873,0 106.725622,10.709406,0 106.725625,10.709929,0 106.725583,10.710365,0 106.725433,10.710955,0 106.72513,10.711763,0 106.724978,10.712134,0 106.724745,10.712423,0 106.724062,10.713274,0 106.723211,10.714325,0 106.722961,10.714924,0 106.722876,10.715384,0 106.722813,10.715798,0 106.722859,10.716168,0 106.723015,10.716625,0 106.723392,10.717146,0 106.724542,10.718578,0 106.724787,10.719166,0 106.724944,10.71971,0 106.724935,10.720113,0 106.724784,10.720528,0 106.724391,10.720922,0 106.72301,10.721628,0 106.722002,10.722069,0 106.721103,10.722336,0 106.72062,10.722404,0 106.720377,10.722388,0 106.719893,10.722211,0 106.719429,10.721756,0 106.719162,10.721148,0 106.718848,10.719972,0 106.718691,10.719556,0 106.718358,10.719108,0 106.717798,10.718964,0 106.716945,10.719149,0 106.715966,10.719465,0 106.715253,10.719632,0 106.713935,10.719901,0 106.712948,10.72019,0 106.712334,10.72039,0 106.711676,10.720568,0 106.711201,10.720627,0 106.710694,10.720601,0 106.709881,10.720206,0 106.709036,10.719675,0 106.708596,10.719569,0 106.708231,10.719587,0 106.708011,10.719676,0 106.707641,10.719905,0 106.707282,10.720577,0 106.707126,10.72132,0 106.70706,10.722228,0 106.707131,10.723197,0 106.707046,10.72383,0 106.706873,10.724245,0 106.706633,10.724508,0 106.706063,10.724816,0 106.705361,10.72506,0 106.704528,10.725304,0 106.703858,10.725471,0 106.703155,10.725432,0 106.701835,10.725112,0 106.700778,10.724769,0 106.700337,10.724619,0 106.699722,10.724535,0 106.698886,10.72443,0 106.698359,10.724412,0 106.697692,10.724432,0 106.69748,10.724438,0 106.696931,10.724485,0 106.696483,10.724587,0 106.695722,10.724769,0 106.692303,10.725589,0 106.692245,10.725589,0 106.69185,10.72557,0 106.691476,10.725528,0 106.691014,10.725422,0 106.69064,10.725336,0 106.689848,10.725166,0 106.689894,10.725565,0 106.689948,10.72718,0 106.68996,10.727312,0 106.690165,10.729648,0 106.690236,10.730119,0 106.690317,10.730553,0 106.690466,10.730881,0 106.690717,10.73115,0 106.691334,10.731544,0 106.692037,10.731998,0 106.692981,10.73281,0 106.693616,10.733658,0 106.694186,10.734575,0 106.694568,10.73539,0 106.694678,10.73588,0 106.69468,10.735972,0 106.69469,10.73637,0 106.694642,10.736919,0 106.694496,10.737266,0 106.694171,10.737885,0 106.693711,10.738557,0 106.693406,10.739044,0 106.692554,10.740351,0 106.691972,10.741174,0 106.691915,10.741361,0 106.691883,10.741466,0 106.69184,10.741893,0 106.691842,10.742297,0 106.691912,10.742611,0 106.692049,10.742902,0 106.692323,10.743304,0 106.692678,10.744032,0 106.692749,10.74457,0 106.692729,10.745086,0 106.692687,10.745715,0 106.692555,10.746389,0 106.692355,10.746951,0 106.692086,10.747424,0 106.691727,10.747942,0 106.691322,10.748371,0 106.690558,10.749295,0 106.690256,10.750003,0 106.689955,10.750712,0 106.689918,10.751002,0 106.689755,10.752272,0 106.692147,10.752583,0 106.695407,10.752565,0 106.695915,10.752563,0 106.701197,10.752522,0 106.701849,10.752518,0 106.704927,10.752501,0 106.705817,10.752496,0 106.710101,10.752511,0 106.710213,10.752512,0 106.713937,10.752551,0 106.713967,10.752552,0 106.714408,10.752559,0 106.715791,10.752658,0 106.716427,10.752704,0 106.716922,10.75274,0 106.717958,10.753028,0 106.718601,10.753439,0 106.719541,10.754264,0 106.720348,10.755444,0 106.720589,10.755915,0 106.720788,10.756305,0 106.720799,10.756325,0 106.72112,10.756954,0 106.722044,10.759172,0 106.724087,10.758935,0 106.727708,10.759256,0 106.729807,10.759599,0 106.731129,10.760059,0 106.732218,10.760979,0 106.732919,10.762092,0 106.733542,10.763588,0 106.73401,10.76566,0 106.734311,10.768846,0 106.7343,10.770656,0 106.734455,10.771876,0 106.734698,10.773475,0 106.734974,10.774401,0 106.735447,10.775375,0 106.736364,10.776567,0 106.737081,10.777051,0 106.737921,10.777291,0 106.73935,10.777405,0 106.740409,10.777399,0 106.741639,10.777172,0 106.743015,10.776676,0 106.743678,10.77635,0 106.744219,10.776083,0 106.74524,10.775392,0 106.746658,10.774152,0 106.747514,10.773195,0 106.748239,10.772568,0 106.749132,10.771793,0 106.750127,10.770957,0 106.750578,10.770483,0 106.751044,10.769772,0 106.751402,10.769035,0 106.751802,10.767948,0 106.751988,10.767266,0 106.752276,10.766221,0 106.752461,10.765269,0 106.752537,10.764488,0 106.752558,10.764044,0 106.752518,10.763551,0 106.752369,10.762735,0 106.752164,10.761776,0 106.751553,10.760089,0 106.751123,10.759176,0 
								</coordinates>
							</LinearRing>
						</outerBoundaryIs>
					</Polygon>
				</Placemark>
				<Placemark>
					<name>Qu?n 8</name>
					<Snippet maxLines="0"></Snippet>
					<styleUrl>#shp2kml1</styleUrl>
					<Polygon>
						<outerBoundaryIs>
							<LinearRing>
								<coordinates>
									106.689755,10.752272,0 106.689918,10.751002,0 106.689955,10.750712,0 106.690256,10.750003,0 106.690558,10.749295,0 106.691322,10.748371,0 106.691727,10.747942,0 106.692086,10.747424,0 106.692355,10.746951,0 106.692555,10.746389,0 106.692687,10.745715,0 106.692729,10.745086,0 106.692749,10.74457,0 106.692678,10.744032,0 106.692323,10.743304,0 106.692049,10.742902,0 106.691912,10.742611,0 106.691842,10.742297,0 106.69184,10.741893,0 106.691883,10.741466,0 106.691915,10.741361,0 106.691138,10.741107,0 106.690759,10.741148,0 106.690672,10.741055,0 106.690627,10.740989,0 106.690615,10.740954,0 106.690617,10.740923,0 106.690307,10.740835,0 106.688282,10.740215,0 106.687326,10.740015,0 106.686148,10.73977,0 106.685912,10.73973,0 106.684337,10.739465,0 106.683267,10.739294,0 106.68271,10.739232,0 106.682367,10.739206,0 106.682636,10.738823,0 106.682815,10.738485,0 106.682857,10.738215,0 106.682709,10.737935,0 106.682541,10.737717,0 106.682357,10.737433,0 106.681993,10.7367,0 106.681858,10.736208,0 106.681837,10.735336,0 106.681935,10.734698,0 106.681767,10.73467,0 106.681281,10.734751,0 106.680603,10.735024,0 106.680298,10.735127,0 106.680094,10.735128,0 106.679822,10.735095,0 106.679551,10.735097,0 106.679245,10.735132,0 106.678872,10.735202,0 106.678635,10.735237,0 106.678227,10.735205,0 106.677819,10.735106,0 106.677309,10.735042,0 106.676969,10.735044,0 106.67663,10.735079,0 106.675986,10.735284,0 106.675342,10.735524,0 106.673261,10.736545,0 106.672939,10.736571,0 106.671601,10.73594,0 106.670517,10.735429,0 106.669913,10.734698,0 106.66711,10.733304,0 106.666314,10.732959,0 106.66617,10.733739,0 106.666044,10.734884,0 106.665919,10.734853,0 106.665443,10.734804,0 106.665223,10.734781,0 106.664048,10.734751,0 106.66043,10.733837,0 106.658452,10.733106,0 106.657731,10.732644,0 106.656088,10.73218,0 106.655838,10.732107,0 106.654445,10.7317,0 106.653192,10.731427,0 106.651595,10.731233,0 106.649551,10.730886,0 106.648966,10.730687,0 106.648464,10.730516,0 106.649143,10.729203,0 106.648004,10.729173,0 106.647083,10.729288,0 106.646002,10.729489,0 106.645751,10.729374,0 106.645311,10.729074,0 106.644569,10.728666,0 106.643689,10.728212,0 106.642898,10.72826,0 106.642187,10.72826,0 106.642166,10.728253,0 106.641786,10.727648,0 106.638544,10.721544,0 106.63706,10.718514,0 106.63662,10.717667,0 106.635077,10.714692,0 106.634794,10.714147,0 106.634536,10.713624,0 106.63158,10.707389,0 106.630796,10.705685,0 106.629998,10.704176,0 106.629319,10.70289,0 106.628566,10.701467,0 106.626343,10.697028,0 106.625062,10.694469,0 106.625521,10.693848,0 106.625875,10.693348,0 106.624412,10.692748,0 106.624009,10.692617,0 106.623592,10.692482,0 106.623405,10.692819,0 106.622248,10.694953,0 106.621878,10.695666,0 106.621671,10.696498,0 106.621493,10.697574,0 106.621399,10.69814,0 106.621093,10.699225,0 106.620261,10.699686,0 106.620107,10.699695,0 106.62017,10.69923,0 106.620277,10.698888,0 106.620438,10.698473,0 106.620474,10.698275,0 106.620473,10.698131,0 106.6204,10.698023,0 106.62029,10.697934,0 106.620127,10.697898,0 106.619945,10.697899,0 106.619818,10.697936,0 106.619655,10.698027,0 106.619602,10.698189,0 106.619606,10.698891,0 106.61957,10.699036,0 106.619462,10.699126,0 106.619371,10.699199,0 106.619117,10.699236,0 106.618863,10.699255,0 106.618627,10.699238,0 106.6185,10.699185,0 106.618336,10.699042,0 106.618171,10.698791,0 106.618061,10.698539,0 106.617914,10.698252,0 106.617786,10.698018,0 106.61764,10.697839,0 106.617458,10.697714,0 106.617022,10.697626,0 106.61636,10.697747,0 106.615598,10.697823,0 106.614999,10.697808,0 106.614418,10.697757,0 106.613909,10.697597,0 106.613654,10.697491,0 106.613417,10.69733,0 106.613199,10.697187,0 106.612962,10.697026,0 106.61278,10.696883,0 106.612579,10.696722,0 106.612415,10.696597,0 106.612233,10.69649,0 106.612051,10.696401,0 106.611888,10.696365,0 106.611162,10.696369,0 106.610944,10.696352,0 106.61058,10.696228,0 106.609761,10.6958,0 106.609015,10.695372,0 106.608442,10.69515,0 106.607843,10.695153,0 106.6067,10.695267,0 106.605322,10.69558,0 106.604815,10.695672,0 106.60456,10.695674,0 106.604288,10.695693,0 106.60407,10.695658,0 106.603816,10.695551,0 106.603579,10.695391,0 106.603251,10.695212,0 106.60296,10.69516,0 106.602525,10.695234,0 106.602163,10.695398,0 106.601909,10.695435,0 106.601728,10.695436,0 106.601514,10.695307,0 106.600973,10.695721,0 106.600051,10.696888,0 106.599076,10.698438,0 106.598136,10.700437,0 106.597776,10.701649,0 106.59768,10.701973,0 106.598721,10.702428,0 106.600205,10.703231,0 106.601357,10.703729,0 106.603017,10.704247,0 106.604056,10.704504,0 106.604005,10.704756,0 106.603593,10.706775,0 106.603207,10.708881,0 106.603337,10.710491,0 106.60338,10.710826,0 106.603539,10.710974,0 106.60358,10.711022,0 106.604222,10.711245,0 106.604986,10.711825,0 106.605379,10.71192,0 106.615109,10.714254,0 106.615619,10.714502,0 106.615819,10.714934,0 106.616094,10.715054,0 106.616736,10.715111,0 106.617778,10.71559,0 106.61882,10.716338,0 106.61884,10.716524,0 106.619441,10.722306,0 106.620063,10.728287,0 106.6204,10.731342,0 106.620567,10.73275,0 106.620744,10.734105,0 106.620745,10.734109,0 106.620793,10.734115,0 106.621186,10.734265,0 106.621459,10.734517,0 106.622092,10.735003,0 106.622331,10.735103,0 106.622587,10.73517,0 106.622894,10.735202,0 106.622996,10.735185,0 106.623064,10.735117,0 106.623098,10.735049,0 106.623097,10.734846,0 106.623181,10.734761,0 106.62325,10.734761,0 106.623403,10.734845,0 106.623557,10.734911,0 106.623693,10.734928,0 106.623795,10.73491,0 106.623849,10.734856,0 106.623897,10.734808,0 106.623878,10.734504,0 106.62379,10.733981,0 106.623703,10.733509,0 106.623667,10.733188,0 106.623665,10.732834,0 106.623543,10.732294,0 106.623525,10.732041,0 106.623558,10.731872,0 106.623608,10.73177,0 106.623761,10.731685,0 106.623999,10.731633,0 106.624221,10.731615,0 106.624595,10.73163,0 106.625192,10.731661,0 106.625635,10.731709,0 106.626061,10.731791,0 106.626573,10.731907,0 106.626846,10.731939,0 106.62705,10.731887,0 106.627254,10.731785,0 106.627389,10.731649,0 106.627423,10.731548,0 106.627388,10.731362,0 106.627301,10.731092,0 106.627146,10.730772,0 106.627008,10.730486,0 106.62701,10.730294,0 106.627023,10.730132,0 106.627121,10.730059,0 106.627392,10.730082,0 106.628602,10.730686,0 106.629688,10.731218,0 106.630553,10.731775,0 106.631752,10.732538,0 106.633308,10.73336,0 106.633925,10.73365,0 106.634567,10.734062,0 106.635408,10.734644,0 106.636891,10.735662,0 106.641507,10.73845,0 106.641722,10.738579,0 106.643667,10.739756,0 106.643861,10.739873,0 106.646564,10.741509,0 106.649098,10.743004,0 106.650664,10.743929,0 106.650677,10.743937,0 106.650725,10.743965,0 106.65127,10.744256,0 106.653572,10.745665,0 106.654576,10.746239,0 106.65535,10.746681,0 106.656648,10.747304,0 106.656902,10.747426,0 106.658433,10.748126,0 106.659073,10.748339,0 106.660104,10.748681,0 106.660286,10.748739,0 106.661948,10.749267,0 106.664219,10.750159,0 106.665131,10.750374,0 106.665784,10.750364,0 106.666325,10.750239,0 106.666694,10.750159,0 106.667416,10.750001,0 106.669879,10.749542,0 106.670231,10.749484,0 106.670962,10.749364,0 106.672424,10.748881,0 106.673206,10.748714,0 106.673359,10.748681,0 106.674048,10.748627,0 106.674763,10.748648,0 106.675127,10.748709,0 106.67533,10.748742,0 106.675848,10.749033,0 106.676048,10.749471,0 106.676126,10.750179,0 106.676254,10.751131,0 106.676379,10.751448,0 106.676577,10.751643,0 106.676794,10.7517,0 106.676848,10.751714,0 106.677292,10.751713,0 106.678153,10.751731,0 106.678622,10.751778,0 106.679263,10.751921,0 106.680199,10.752062,0 106.680815,10.752034,0 106.681332,10.751958,0 106.682229,10.751673,0 106.682249,10.751668,0 106.683395,10.751396,0 106.683705,10.751323,0 106.684487,10.751197,0 106.684493,10.751196,0 106.685109,10.751339,0 106.686023,10.751798,0 106.686093,10.751807,0 106.686762,10.751892,0 106.686983,10.751915,0 106.688093,10.752031,0 106.689755,10.752272,0 
								</coordinates>
							</LinearRing>
						</outerBoundaryIs>
					</Polygon>
				</Placemark>
				<Placemark>
					<name>Qu?n 9</name>
					<Snippet maxLines="0"></Snippet>
					<styleUrl>#shp2kml1</styleUrl>
					<Polygon>
						<outerBoundaryIs>
							<LinearRing>
								<coordinates>
									106.841048,10.896276,0 106.84177,10.893837,0 106.842341,10.891092,0 106.842696,10.88902,0 106.843037,10.886186,0 106.843303,10.884455,0 106.843963,10.8832,0 106.846071,10.881459,0 106.847281,10.880302,0 106.84918,10.878199,0 106.850249,10.876889,0 106.850515,10.876513,0 106.850545,10.876419,0 106.850557,10.876382,0 106.850675,10.876015,0 106.850568,10.875059,0 106.849967,10.873519,0 106.849083,10.870984,0 106.847818,10.868624,0 106.846779,10.866382,0 106.84639,10.865355,0 106.846316,10.864635,0 106.846413,10.863364,0 106.846429,10.863297,0 106.846514,10.862298,0 106.848755,10.857561,0 106.850542,10.853782,0 106.851825,10.850599,0 106.852643,10.848021,0 106.853121,10.846644,0 106.853925,10.844666,0 106.854372,10.843874,0 106.855045,10.843137,0 106.855049,10.843132,0 106.855052,10.843129,0 106.856721,10.841697,0 106.857964,10.840386,0 106.859569,10.838471,0 106.862884,10.835157,0 106.864228,10.833501,0 106.864681,10.832954,0 106.870053,10.826522,0 106.870642,10.826015,0 106.870665,10.826018,0 106.871791,10.82503,0 106.871788,10.825027,0 106.871986,10.824856,0 106.875527,10.821374,0 106.876828,10.819834,0 106.877814,10.818537,0 106.879189,10.81584,0 106.88075,10.81247,0 106.881245,10.810656,0 106.881337,10.810079,0 106.88145,10.808371,0 106.881248,10.806528,0 106.880379,10.804818,0 106.878375,10.802122,0 106.87537,10.798506,0 106.86823,10.793182,0 106.865427,10.791211,0 106.864425,10.789963,0 106.864091,10.789172,0 106.863957,10.788449,0 106.864053,10.786631,0 106.864058,10.786574,0 106.864356,10.785174,0 106.864686,10.784446,0 106.865134,10.783726,0 106.866338,10.782392,0 106.868403,10.780246,0 106.870172,10.77829,0 106.871031,10.777252,0 106.871051,10.777227,0 106.871893,10.775895,0 106.873045,10.773638,0 106.873561,10.772291,0 106.873807,10.771195,0 106.873847,10.770451,0 106.873715,10.76943,0 106.873493,10.768696,0 106.87289,10.767696,0 106.872325,10.766929,0 106.871444,10.766154,0 106.870409,10.765461,0 106.869158,10.764823,0 106.867981,10.764561,0 106.866589,10.76448,0 106.864981,10.764633,0 106.863546,10.765063,0 106.862104,10.765735,0 106.860628,10.766712,0 106.858112,10.769112,0 106.853953,10.773574,0 106.853333,10.774142,0 106.852758,10.774448,0 106.851812,10.774932,0 106.850964,10.775153,0 106.848402,10.775495,0 106.846268,10.775401,0 106.844749,10.775094,0 106.843107,10.774502,0 106.842309,10.774189,0 106.841366,10.773729,0 106.84041,10.77316,0 106.838716,10.771993,0 106.837397,10.771019,0 106.836025,10.769907,0 106.835277,10.769192,0 106.831054,10.764199,0 106.830882,10.763976,0 106.830189,10.76294,0 106.829331,10.761547,0 106.829011,10.76102,0 106.828989,10.760999,0 106.828611,10.760628,0 106.827994,10.760219,0 106.826327,10.759548,0 106.825477,10.759445,0 106.82452,10.759576,0 106.823943,10.759813,0 106.823547,10.760156,0 106.823153,10.760768,0 106.822886,10.76154,0 106.822729,10.76242,0 106.822708,10.763469,0 106.82284,10.764328,0 106.823506,10.766888,0 106.824361,10.769278,0 106.825023,10.771264,0 106.825293,10.772526,0 106.825428,10.773978,0 106.825313,10.775915,0 106.824986,10.777216,0 106.824755,10.777845,0 106.824038,10.778871,0 106.823158,10.779809,0 106.822222,10.780514,0 106.821918,10.780687,0 106.821889,10.780704,0 106.82142,10.780868,0 106.820662,10.780998,0 106.820029,10.781002,0 106.819106,10.780882,0 106.817657,10.780388,0 106.816008,10.779699,0 106.814229,10.778651,0 106.812495,10.77729,0 106.810404,10.775294,0 106.809293,10.774169,0 106.807991,10.774884,0 106.807262,10.775273,0 106.806383,10.775713,0 106.805422,10.775807,0 106.804756,10.775879,0 106.804287,10.775895,0 106.803834,10.77588,0 106.803241,10.775634,0 106.802772,10.775372,0 106.802334,10.77528,0 106.801959,10.77525,0 106.801569,10.775281,0 106.801272,10.775358,0 106.800757,10.775559,0 106.800117,10.775914,0 106.799633,10.776069,0 106.799367,10.7761,0 106.799133,10.776101,0 106.798852,10.77607,0 106.798586,10.776055,0 106.798227,10.77604,0 106.798008,10.776132,0 106.797836,10.776287,0 106.79768,10.776534,0 106.79757,10.776858,0 106.797509,10.777629,0 106.797478,10.777922,0 106.797384,10.778107,0 106.79715,10.778308,0 106.796619,10.778586,0 106.796041,10.778725,0 106.795667,10.77871,0 106.794589,10.778634,0 106.792839,10.77842,0 106.791792,10.778328,0 106.790542,10.778314,0 106.789172,10.778428,0 106.788137,10.778902,0 106.787404,10.779365,0 106.786155,10.780091,0 106.784937,10.780725,0 106.78375,10.781389,0 106.783344,10.781667,0 106.783219,10.781852,0 106.783204,10.782037,0 106.78322,10.782253,0 106.783411,10.782597,0 106.783536,10.782708,0 106.784031,10.78313,0 106.784299,10.783361,0 106.784543,10.783559,0 106.785381,10.784005,0 106.786119,10.784427,0 106.786421,10.784641,0 106.786547,10.784798,0 106.786614,10.784898,0 106.786648,10.78503,0 106.786656,10.785138,0 106.786648,10.785295,0 106.78664,10.785435,0 106.786606,10.785642,0 106.786548,10.785882,0 106.786498,10.78618,0 106.786473,10.786312,0 106.78649,10.78647,0 106.786498,10.786676,0 106.786515,10.786825,0 106.78649,10.787032,0 106.78644,10.787305,0 106.786415,10.787545,0 106.786399,10.787826,0 106.786391,10.788041,0 106.786349,10.788488,0 106.786307,10.788794,0 106.786266,10.789109,0 106.786208,10.78958,0 106.786157,10.7906,0 106.785195,10.790559,0 106.783969,10.790429,0 106.782605,10.790414,0 106.781194,10.790331,0 106.781121,10.790321,0 106.781184,10.7906,0 106.781197,10.791076,0 106.78117,10.791946,0 106.781024,10.792964,0 106.780829,10.793617,0 106.780622,10.794405,0 106.780589,10.79453,0 106.780405,10.795236,0 106.779621,10.798161,0 106.779036,10.800153,0 106.778344,10.802674,0 106.777667,10.805009,0 106.776913,10.807685,0 106.776874,10.807822,0 106.776821,10.808029,0 106.776802,10.808101,0 106.776707,10.808523,0 106.776577,10.808799,0 106.776502,10.808917,0 106.776361,10.809136,0 106.776357,10.809133,0 106.775378,10.808366,0 106.774869,10.80807,0 106.774494,10.807916,0 106.774206,10.807832,0 106.773861,10.807789,0 106.773257,10.807733,0 106.772781,10.807674,0 106.772467,10.807652,0 106.772107,10.807692,0 106.771763,10.807876,0 106.771251,10.808198,0 106.770962,10.808319,0 106.770655,10.808387,0 106.770064,10.808414,0 106.769678,10.808416,0 106.76927,10.808422,0 106.768847,10.808436,0 106.768423,10.8084,0 106.768036,10.808378,0 106.767541,10.808237,0 106.767264,10.80815,0 106.766962,10.808122,0 106.76649,10.808227,0 106.766063,10.808427,0 106.76541,10.808805,0 106.764953,10.809083,0 106.764577,10.809372,0 106.764232,10.809741,0 106.764046,10.810054,0 106.763888,10.810536,0 106.763731,10.811387,0 106.763588,10.81204,0 106.763487,10.812579,0 106.763416,10.812877,0 106.763258,10.81326,0 106.762759,10.813761,0 106.762195,10.81423,0 106.761836,10.814425,0 106.761437,10.814564,0 106.761064,10.814602,0 106.760768,10.81461,0 106.760321,10.814517,0 106.75985,10.81434,0 106.759378,10.814068,0 106.758821,10.8137,0 106.758446,10.813499,0 106.757974,10.813358,0 106.757491,10.813265,0 106.757178,10.813228,0 106.757105,10.813219,0 106.756601,10.813218,0 106.756668,10.813543,0 106.756745,10.813914,0 106.757102,10.815673,0 106.757448,10.817478,0 106.757594,10.818712,0 106.757738,10.819695,0 106.758082,10.821157,0 106.758576,10.822732,0 106.759092,10.823919,0 106.759619,10.824882,0 106.76011,10.825382,0 106.760419,10.825823,0 106.760683,10.826418,0 106.760811,10.826706,0 106.761081,10.827569,0 106.764136,10.832957,0 106.765013,10.834491,0 106.765581,10.835546,0 106.7656,10.835581,0 106.766555,10.837287,0 106.766707,10.837572,0 106.766738,10.837628,0 106.767968,10.83992,0 106.768283,10.840492,0 106.768319,10.840558,0 106.768548,10.840973,0 106.769232,10.84222,0 106.769432,10.842604,0 106.770754,10.845074,0 106.772084,10.847424,0 106.772753,10.848567,0 106.77342,10.849314,0 106.773761,10.849438,0 106.774338,10.849951,0 106.775198,10.850753,0 106.776236,10.85139,0 106.777447,10.852171,0 106.777577,10.85225,0 106.779907,10.85367,0 106.781073,10.854394,0 106.782643,10.855362,0 106.784026,10.856212,0 106.785951,10.857385,0 106.786454,10.857692,0 106.788151,10.858653,0 106.78835,10.858765,0 106.790339,10.860023,0 106.790433,10.86008,0 106.792063,10.861075,0 106.79384,10.862129,0 106.794756,10.862674,0 106.796592,10.863732,0 106.796946,10.863936,0 106.79962,10.86551,0 106.80015,10.865826,0 106.801591,10.86671,0 106.803275,10.867743,0 106.80399,10.868269,0 106.804263,10.868506,0 106.805606,10.87003,0 106.806249,10.870896,0 106.807225,10.872105,0 106.807645,10.872647,0 106.80824,10.873523,0 106.80872,10.874135,0 106.808862,10.874342,0 106.808156,10.874848,0 106.810001,10.877524,0 106.81136,10.87958,0 106.811772,10.880153,0 106.812551,10.87959,0 106.812615,10.879543,0 106.813166,10.879025,0 106.813241,10.878954,0 106.816177,10.881968,0 106.816967,10.882426,0 106.817253,10.883057,0 106.817349,10.884293,0 106.817888,10.884967,0 106.818094,10.885295,0 106.818368,10.88573,0 106.818846,10.886228,0 106.819309,10.886242,0 106.82048,10.886277,0 106.820987,10.886598,0 106.821926,10.887196,0 106.82276,10.887573,0 106.823299,10.888306,0 106.823334,10.88916,0 106.823328,10.889375,0 106.823276,10.891191,0 106.823273,10.891295,0 106.823299,10.892721,0 106.823522,10.893149,0 106.8243,10.894115,0 106.825078,10.895141,0 106.825705,10.89558,0 106.826818,10.89541,0 106.827827,10.895404,0 106.82964,10.895571,0 106.830148,10.896068,0 106.830923,10.896506,0 106.831183,10.896751,0 106.83176,10.897295,0 106.832268,10.897793,0 106.832628,10.898408,0 106.833359,10.899003,0 106.834577,10.899025,0 106.835695,10.899018,0 106.837072,10.899009,0 106.83822,10.898903,0 106.838438,10.898883,0 106.839675,10.898698,0 106.839748,10.898687,0 106.840063,10.898639,0 106.841048,10.896276,0 
								</coordinates>
							</LinearRing>
						</outerBoundaryIs>
					</Polygon>
				</Placemark>
				<Placemark>
					<name>Tân Bình</name>
					<Snippet maxLines="0"></Snippet>
					<styleUrl>#shp2kml1</styleUrl>
					<Polygon>
						<outerBoundaryIs>
							<LinearRing>
								<coordinates>
									106.667674,10.828293,0 106.668063,10.82813,0 106.668516,10.827838,0 106.669389,10.827253,0 106.669843,10.827025,0 106.6702,10.827023,0 106.672023,10.827722,0 106.672348,10.827785,0 106.672574,10.827719,0 106.672898,10.82746,0 106.67338,10.826652,0 106.673703,10.826199,0 106.673864,10.826037,0 106.674058,10.825907,0 106.674514,10.826098,0 106.676271,10.826733,0 106.676922,10.826922,0 106.677473,10.826791,0 106.677706,10.826508,0 106.676939,10.826314,0 106.677148,10.826264,0 106.677214,10.826188,0 106.67735,10.82596,0 106.677457,10.82566,0 106.676533,10.824863,0 106.676079,10.824617,0 106.675417,10.824478,0 106.6743,10.824242,0 106.673798,10.823988,0 106.673417,10.823789,0 106.674088,10.822679,0 106.673404,10.822255,0 106.673197,10.822119,0 106.674238,10.819901,0 106.674953,10.818333,0 106.674954,10.818332,0 106.674955,10.818329,0 106.675015,10.81819,0 106.675148,10.817862,0 106.674261,10.817533,0 106.674721,10.816951,0 106.675206,10.816106,0 106.675302,10.815652,0 106.675268,10.815458,0 106.675071,10.815297,0 106.673991,10.814947,0 106.672484,10.814307,0 106.672058,10.813985,0 106.671809,10.81356,0 106.671794,10.813533,0 106.671756,10.812528,0 106.671719,10.811784,0 106.671706,10.810982,0 106.671603,10.810108,0 106.671536,10.809785,0 106.671437,10.809591,0 106.671059,10.809285,0 106.670665,10.809028,0 106.670355,10.808933,0 106.67004,10.808238,0 106.670579,10.808089,0 106.670453,10.807583,0 106.66993,10.807424,0 106.669845,10.806874,0 106.669946,10.806443,0 106.66975,10.806332,0 106.669357,10.806221,0 106.669384,10.805306,0 106.669327,10.804474,0 106.669075,10.804252,0 106.668707,10.804142,0 106.668661,10.803234,0 106.667805,10.802794,0 106.667493,10.802552,0 106.667311,10.802245,0 106.66721,10.801695,0 106.667022,10.800298,0 106.666994,10.799758,0 106.667837,10.799258,0 106.668708,10.798786,0 106.669157,10.798509,0 106.668777,10.798268,0 106.668292,10.798295,0 106.668223,10.796776,0 106.668157,10.794662,0 106.668622,10.794425,0 106.668223,10.793974,0 106.667099,10.792705,0 106.666107,10.791602,0 106.665741,10.791164,0 106.665655,10.790856,0 106.665607,10.790681,0 106.665753,10.789885,0 106.665948,10.78926,0 106.665781,10.789273,0 106.665191,10.789537,0 106.664568,10.789899,0 106.664726,10.788855,0 106.664724,10.788398,0 106.664522,10.787585,0 106.664502,10.787526,0 106.664314,10.786969,0 106.660106,10.782562,0 106.656007,10.778269,0 106.655912,10.778265,0 106.655659,10.778268,0 106.655608,10.778454,0 106.653168,10.775781,0 106.652741,10.77366,0 106.652344,10.771313,0 106.651962,10.768609,0 106.651666,10.769003,0 106.651647,10.76903,0 106.648488,10.773473,0 106.647574,10.774758,0 106.647346,10.775054,0 106.644685,10.778503,0 106.643258,10.780707,0 106.64282,10.781551,0 106.64231,10.782835,0 106.64155,10.784888,0 106.641163,10.78591,0 106.640705,10.787121,0 106.639599,10.790042,0 106.638728,10.792755,0 106.638046,10.795003,0 106.637744,10.795994,0 106.637744,10.795997,0 106.63648,10.800162,0 106.63629,10.801252,0 106.636026,10.801243,0 106.635937,10.801342,0 106.635355,10.801794,0 106.635136,10.802155,0 106.6346,10.803619,0 106.634621,10.803621,0 106.634655,10.803624,0 106.634483,10.804242,0 106.634252,10.805084,0 106.630768,10.818134,0 106.630081,10.820315,0 106.629248,10.822769,0 106.627655,10.824248,0 106.627172,10.824185,0 106.62742,10.824485,0 106.627536,10.824628,0 106.628336,10.825514,0 106.629173,10.826742,0 106.62973,10.827766,0 106.630359,10.828961,0 106.631058,10.8305,0 106.631376,10.831729,0 106.631814,10.832957,0 106.631961,10.833224,0 106.632458,10.832957,0 106.633584,10.832346,0 106.633644,10.832313,0 106.635309,10.83133,0 106.636061,10.830804,0 106.636836,10.830302,0 106.637589,10.829912,0 106.637892,10.829807,0 106.639018,10.829266,0 106.642064,10.828185,0 106.642776,10.829936,0 106.643655,10.832016,0 106.643686,10.832089,0 106.644036,10.832957,0 106.645499,10.83602,0 106.645831,10.836787,0 106.645845,10.836819,0 106.653722,10.835927,0 106.656906,10.835542,0 106.657016,10.835416,0 106.658029,10.834672,0 106.658712,10.834108,0 106.659346,10.833605,0 106.659947,10.833271,0 106.660753,10.832881,0 106.661255,10.832518,0 106.661778,10.832044,0 106.661998,10.831743,0 106.662101,10.831515,0 106.663063,10.830707,0 106.663036,10.830545,0 106.662984,10.830237,0 106.663397,10.830216,0 106.663689,10.83015,0 106.664207,10.829761,0 106.665046,10.82879,0 106.665434,10.828498,0 106.665888,10.828399,0 106.6667,10.828363,0 106.66722,10.82836,0 106.667674,10.828293,0 
								</coordinates>
							</LinearRing>
						</outerBoundaryIs>
					</Polygon>
				</Placemark>
				<Placemark>
					<name>Tan Phu</name>
					<Snippet maxLines="0"></Snippet>
					<styleUrl>#shp2kml1</styleUrl>
					<Polygon>
						<outerBoundaryIs>
							<LinearRing>
								<coordinates>
									106.630081,10.820315,0 106.630768,10.818134,0 106.634252,10.805084,0 106.634483,10.804242,0 106.634655,10.803624,0 106.634621,10.803621,0 106.6346,10.803619,0 106.635136,10.802155,0 106.635355,10.801794,0 106.635937,10.801342,0 106.636026,10.801243,0 106.63629,10.801252,0 106.63648,10.800162,0 106.637744,10.795997,0 106.637744,10.795994,0 106.638046,10.795003,0 106.638728,10.792755,0 106.639599,10.790042,0 106.640705,10.787121,0 106.641163,10.78591,0 106.64155,10.784888,0 106.64231,10.782835,0 106.64282,10.781551,0 106.643258,10.780707,0 106.644685,10.778503,0 106.647346,10.775054,0 106.646703,10.775057,0 106.645567,10.775135,0 106.644719,10.775229,0 106.644359,10.775249,0 106.644088,10.775232,0 106.643776,10.775131,0 106.643558,10.77477,0 106.643456,10.774519,0 106.643152,10.774043,0 106.642821,10.773566,0 106.64239,10.77314,0 106.641933,10.772614,0 106.641802,10.772392,0 106.641635,10.772405,0 106.641389,10.772392,0 106.641206,10.77239,0 106.640932,10.772207,0 106.638359,10.770163,0 106.637996,10.769843,0 106.637652,10.769737,0 106.637259,10.769695,0 106.63727,10.769692,0 106.637435,10.768923,0 106.63669,10.769169,0 106.635949,10.769354,0 106.635292,10.769478,0 106.635065,10.76946,0 106.635067,10.769434,0 106.635085,10.768203,0 106.6352,10.766755,0 106.635242,10.765548,0 106.635237,10.764607,0 106.635056,10.76275,0 106.635052,10.762038,0 106.634976,10.761435,0 106.634852,10.760905,0 106.634604,10.760062,0 106.634333,10.759508,0 106.633917,10.7591,0 106.633869,10.759058,0 106.633306,10.758573,0 106.633022,10.758362,0 106.633018,10.758366,0 106.632807,10.758528,0 106.63267,10.758653,0 106.632459,10.758753,0 106.632148,10.758854,0 106.631513,10.759067,0 106.631114,10.759193,0 106.630865,10.759293,0 106.630654,10.759443,0 106.630431,10.759654,0 106.630282,10.759791,0 106.630182,10.759853,0 106.630095,10.759891,0 106.629784,10.759954,0 106.629528,10.760024,0 106.62913,10.760298,0 106.628956,10.760398,0 106.628731,10.760449,0 106.627921,10.760527,0 106.627285,10.76053,0 106.626836,10.760508,0 106.626449,10.76046,0 106.626112,10.7604,0 106.625862,10.760389,0 106.625453,10.760499,0 106.625461,10.760525,0 106.625738,10.760946,0 106.625265,10.761546,0 106.624614,10.762121,0 106.623861,10.762425,0 106.623655,10.762396,0 106.622761,10.7662,0 106.622724,10.766354,0 106.622501,10.767377,0 106.622121,10.769219,0 106.621673,10.771038,0 106.62127,10.77263,0 106.621193,10.773186,0 106.621219,10.773788,0 106.621245,10.774367,0 106.621227,10.775298,0 106.62114,10.776184,0 106.620849,10.777412,0 106.620556,10.778367,0 106.619913,10.780154,0 106.619372,10.781632,0 106.618761,10.783293,0 106.618509,10.78396,0 106.618106,10.785024,0 106.617417,10.786765,0 106.616912,10.788148,0 106.616785,10.788494,0 106.616473,10.789438,0 106.616267,10.790063,0 106.615838,10.791179,0 106.61525,10.792544,0 106.614627,10.793785,0 106.613879,10.795242,0 106.613448,10.796062,0 106.613061,10.796749,0 106.612768,10.797269,0 106.612133,10.798431,0 106.611106,10.8002,0 106.609423,10.803254,0 106.608917,10.80266,0 106.608778,10.802912,0 106.6088,10.804129,0 106.608549,10.804605,0 106.60834,10.805067,0 106.608145,10.805488,0 106.608005,10.805712,0 106.607681,10.805825,0 106.607274,10.805935,0 106.606712,10.805955,0 106.606704,10.805984,0 106.606671,10.806322,0 106.606761,10.807699,0 106.606839,10.80802,0 106.606923,10.808323,0 106.60696,10.808626,0 106.606961,10.808836,0 106.606927,10.809105,0 106.606772,10.809753,0 106.606739,10.810279,0 106.606753,10.810652,0 106.606778,10.810956,0 106.606838,10.811235,0 106.607006,10.811806,0 106.607003,10.812209,0 106.607051,10.812419,0 106.607122,10.812629,0 106.607199,10.812795,0 106.60723,10.812862,0 106.607325,10.813071,0 106.607669,10.813478,0 106.608071,10.813954,0 106.608645,10.814483,0 106.609415,10.81533,0 106.609722,10.815621,0 106.610171,10.815887,0 106.610466,10.81606,0 106.610797,10.816327,0 106.611401,10.816896,0 106.611998,10.817354,0 106.612954,10.817874,0 106.614689,10.818705,0 106.615215,10.819016,0 106.615492,10.81918,0 106.615734,10.819383,0 106.616489,10.819577,0 106.616948,10.819622,0 106.617248,10.819591,0 106.617577,10.819426,0 106.618151,10.818921,0 106.618702,10.818521,0 106.618984,10.818391,0 106.619337,10.818354,0 106.619678,10.818353,0 106.620303,10.818559,0 106.621329,10.818962,0 106.621712,10.819048,0 106.622078,10.819116,0 106.622537,10.819114,0 106.622715,10.819003,0 106.624025,10.820469,0 106.625068,10.821765,0 106.626807,10.823741,0 106.627172,10.824185,0 106.627655,10.824248,0 106.629248,10.822769,0 106.630081,10.820315,0 
								</coordinates>
							</LinearRing>
						</outerBoundaryIs>
					</Polygon>
				</Placemark>
				<Placemark>
					<name>Th? Ð?c</name>
					<Snippet maxLines="0"></Snippet>
					<styleUrl>#shp2kml1</styleUrl>
					<Polygon>
						<outerBoundaryIs>
							<LinearRing>
								<coordinates>
									106.726469,10.890638,0 106.726713,10.890496,0 106.72745,10.890586,0 106.728476,10.890614,0 106.728863,10.889872,0 106.731439,10.891049,0 106.732593,10.891333,0 106.732985,10.891292,0 106.732185,10.889296,0 106.731557,10.887136,0 106.731477,10.886808,0 106.731518,10.886312,0 106.731533,10.885719,0 106.734811,10.886374,0 106.737538,10.886687,0 106.738222,10.886472,0 106.736751,10.884202,0 106.735415,10.882124,0 106.734428,10.880655,0 106.735261,10.880511,0 106.735566,10.880803,0 106.737127,10.879919,0 106.737707,10.879848,0 106.738323,10.87998,0 106.738736,10.880383,0 106.739387,10.880819,0 106.740004,10.881018,0 106.740859,10.881081,0 106.741507,10.880807,0 106.742293,10.880701,0 106.74315,10.881102,0 106.743224,10.881116,0 106.744723,10.881397,0 106.744997,10.881429,0 106.745201,10.881293,0 106.7452,10.88109,0 106.745028,10.880956,0 106.74434,10.880114,0 106.744814,10.879402,0 106.746411,10.877804,0 106.74682,10.877497,0 106.747059,10.877496,0 106.748535,10.878637,0 106.749144,10.877552,0 106.749819,10.877931,0 106.75008,10.878063,0 106.750082,10.878064,0 106.750241,10.878144,0 106.75113,10.876617,0 106.751863,10.875147,0 106.75194,10.875052,0 106.750857,10.874614,0 106.750238,10.874404,0 106.74846,10.874081,0 106.747145,10.873682,0 106.746425,10.873459,0 106.746783,10.87246,0 106.745935,10.871832,0 106.746814,10.870695,0 106.747407,10.869533,0 106.747486,10.869183,0 106.747512,10.868926,0 106.74764,10.867445,0 106.747772,10.866729,0 106.748001,10.866243,0 106.749045,10.865226,0 106.749613,10.864441,0 106.749776,10.864399,0 106.750124,10.864632,0 106.750609,10.864275,0 106.751372,10.863847,0 106.751617,10.863709,0 106.752575,10.864736,0 106.75356,10.865757,0 106.754157,10.865974,0 106.755043,10.865927,0 106.755697,10.865975,0 106.75645,10.866277,0 106.756962,10.866738,0 106.757297,10.866736,0 106.757772,10.866786,0 106.758516,10.86664,0 106.75881,10.866575,0 106.759358,10.866526,0 106.759914,10.866623,0 106.760666,10.866832,0 106.76115,10.867016,0 106.761178,10.867504,0 106.761208,10.868002,0 106.761339,10.868787,0 106.761569,10.869386,0 106.761891,10.8701,0 106.76214,10.870642,0 106.761149,10.871488,0 106.759935,10.872379,0 106.761339,10.874556,0 106.761437,10.874994,0 106.76144,10.875465,0 106.761162,10.876095,0 106.761108,10.877155,0 106.761202,10.877891,0 106.761068,10.878251,0 106.760759,10.878935,0 106.76016,10.879906,0 106.759726,10.880733,0 106.759499,10.881335,0 106.759385,10.881611,0 106.759333,10.881803,0 106.760517,10.882536,0 106.761808,10.883569,0 106.76272,10.884317,0 106.763122,10.884722,0 106.763453,10.885094,0 106.763995,10.885605,0 106.764506,10.886195,0 106.764631,10.887196,0 106.764992,10.88796,0 106.765562,10.888723,0 106.765921,10.889133,0 106.766237,10.889877,0 106.766271,10.890466,0 106.766334,10.891084,0 106.766455,10.891436,0 106.76699,10.891522,0 106.766992,10.891787,0 106.766609,10.892466,0 106.766644,10.89329,0 106.766817,10.893299,0 106.767685,10.893343,0 106.767689,10.89402,0 106.768094,10.894172,0 106.768245,10.893672,0 106.76848,10.89323,0 106.768549,10.893162,0 106.769115,10.893406,0 106.769411,10.893316,0 106.769617,10.893225,0 106.769906,10.893065,0 106.770291,10.892718,0 106.77061,10.892309,0 106.770712,10.89199,0 106.770839,10.891671,0 106.771037,10.891333,0 106.771537,10.890859,0 106.771819,10.89059,0 106.7721,10.890206,0 106.772368,10.889759,0 106.772547,10.889491,0 106.772752,10.88921,0 106.773143,10.888895,0 106.773657,10.888574,0 106.774093,10.888241,0 106.77458,10.887767,0 106.77476,10.887603,0 106.775016,10.88737,0 106.775272,10.887063,0 106.775438,10.886782,0 106.77561,10.886367,0 106.775827,10.886009,0 106.776134,10.8856,0 106.77662,10.885037,0 106.776967,10.884666,0 106.777288,10.884409,0 106.777833,10.883916,0 106.778397,10.88334,0 106.778871,10.882891,0 106.779114,10.882572,0 106.779267,10.882316,0 106.779806,10.881791,0 106.780209,10.881388,0 106.780286,10.881234,0 106.780387,10.880941,0 106.780629,10.880481,0 106.780795,10.880137,0 106.780883,10.879818,0 106.780919,10.87941,0 106.78091,10.878958,0 106.780934,10.878627,0 106.780997,10.878296,0 106.781201,10.87804,0 106.781458,10.877809,0 106.781675,10.877439,0 106.781738,10.877248,0 106.781709,10.876777,0 106.781675,10.87645,0 106.781635,10.876107,0 106.781606,10.875662,0 106.781475,10.875243,0 106.781408,10.874823,0 106.781406,10.874454,0 106.781336,10.873912,0 106.781243,10.873642,0 106.781011,10.87309,0 106.780881,10.872802,0 106.780695,10.872262,0 106.780417,10.871614,0 106.780232,10.871091,0 106.780082,10.870587,0 106.780026,10.870246,0 106.779968,10.869813,0 106.779802,10.869525,0 106.779801,10.869364,0 106.779818,10.869111,0 106.779876,10.868891,0 106.779889,10.868839,0 106.779961,10.868641,0 106.77999,10.868274,0 106.781175,10.867876,0 106.781765,10.867753,0 106.78251,10.86763,0 106.783363,10.867496,0 106.785557,10.867393,0 106.786982,10.867349,0 106.787771,10.867344,0 106.787667,10.867589,0 106.787457,10.867957,0 106.787317,10.868307,0 106.787266,10.868551,0 106.787304,10.86904,0 106.787378,10.869528,0 106.787478,10.870095,0 106.787587,10.870531,0 106.787731,10.871019,0 106.787857,10.871402,0 106.788073,10.871942,0 106.788201,10.872147,0 106.789377,10.872158,0 106.790794,10.872217,0 106.791619,10.872383,0 106.79283,10.873079,0 106.793694,10.873574,0 106.794854,10.873656,0 106.796189,10.873324,0 106.796375,10.872778,0 106.796641,10.8723,0 106.796884,10.872036,0 106.797286,10.871837,0 106.797315,10.87188,0 106.797794,10.872347,0 106.797977,10.872298,0 106.798294,10.872296,0 106.798559,10.872374,0 106.799653,10.87302,0 106.800568,10.873725,0 106.801058,10.873616,0 106.80124,10.874252,0 106.801652,10.874571,0 106.803007,10.875499,0 106.80339,10.875789,0 106.803941,10.876095,0 106.804668,10.876501,0 106.805298,10.876788,0 106.805589,10.876883,0 106.80571,10.876309,0 106.806025,10.87595,0 106.806071,10.875921,0 106.8068,10.875447,0 106.807744,10.874967,0 106.808156,10.874848,0 106.808862,10.874342,0 106.80872,10.874135,0 106.80824,10.873523,0 106.807645,10.872647,0 106.807225,10.872105,0 106.806249,10.870896,0 106.805606,10.87003,0 106.804263,10.868506,0 106.80399,10.868269,0 106.803275,10.867743,0 106.801591,10.86671,0 106.80015,10.865826,0 106.79962,10.86551,0 106.796946,10.863936,0 106.796592,10.863732,0 106.794756,10.862674,0 106.79384,10.862129,0 106.792063,10.861075,0 106.790433,10.86008,0 106.790339,10.860023,0 106.78835,10.858765,0 106.788151,10.858653,0 106.786454,10.857692,0 106.785951,10.857385,0 106.784026,10.856212,0 106.782643,10.855362,0 106.781073,10.854394,0 106.779907,10.85367,0 106.777577,10.85225,0 106.777447,10.852171,0 106.776236,10.85139,0 106.775198,10.850753,0 106.774338,10.849951,0 106.773761,10.849438,0 106.77342,10.849314,0 106.772753,10.848567,0 106.772084,10.847424,0 106.770754,10.845074,0 106.769432,10.842604,0 106.769232,10.84222,0 106.768548,10.840973,0 106.768319,10.840558,0 106.768283,10.840492,0 106.767968,10.83992,0 106.766738,10.837628,0 106.766707,10.837572,0 106.766555,10.837287,0 106.7656,10.835581,0 106.765581,10.835546,0 106.765013,10.834491,0 106.764136,10.832957,0 106.761081,10.827569,0 106.760811,10.826706,0 106.760683,10.826418,0 106.760419,10.825823,0 106.76011,10.825382,0 106.759619,10.824882,0 106.759092,10.823919,0 106.758576,10.822732,0 106.758082,10.821157,0 106.757738,10.819695,0 106.757594,10.818712,0 106.757448,10.817478,0 106.757102,10.815673,0 106.756745,10.813914,0 106.756668,10.813543,0 106.756601,10.813218,0 106.754867,10.813214,0 106.753298,10.813115,0 106.75249,10.813072,0 106.751584,10.812994,0 106.750815,10.81293,0 106.750825,10.812951,0 106.750836,10.812974,0 106.75088,10.813159,0 106.750929,10.81341,0 106.750968,10.813817,0 106.751007,10.814259,0 106.75107,10.814773,0 106.751097,10.815323,0 106.751107,10.815999,0 106.751222,10.817147,0 106.751218,10.819569,0 106.751203,10.82104,0 106.75116,10.822973,0 106.751191,10.824276,0 106.751195,10.826087,0 106.751152,10.827031,0 106.751072,10.827749,0 106.750978,10.828132,0 106.750847,10.828528,0 106.750645,10.829031,0 106.750488,10.829494,0 106.750126,10.830113,0 106.749681,10.830774,0 106.749181,10.831566,0 106.749047,10.831779,0 106.748435,10.832418,0 106.747723,10.832955,0 106.746775,10.833586,0 106.746717,10.833625,0 106.745816,10.834099,0 106.742711,10.835036,0 106.741198,10.835387,0 106.740242,10.835497,0 106.73957,10.835501,0 106.739403,10.835501,0 106.739276,10.835475,0 106.738619,10.835322,0 106.737899,10.835011,0 106.737151,10.834306,0 106.735973,10.832955,0 106.735024,10.831364,0 106.733849,10.829349,0 106.732546,10.827283,0 106.731272,10.825915,0 106.729375,10.824185,0 106.726941,10.822634,0 106.726516,10.822393,0 106.724713,10.821475,0 106.72269,10.8209,0 106.720593,10.820277,0 106.718954,10.820103,0 106.71649,10.820239,0 106.714251,10.820691,0 106.7142,10.820714,0 106.713352,10.821089,0 106.713344,10.821093,0 106.713023,10.821235,0 106.712783,10.821371,0 106.711304,10.822211,0 106.71003,10.823341,0 106.709273,10.824566,0 106.709123,10.825006,0 106.708982,10.825422,0 106.708692,10.826351,0 106.708683,10.82642,0 106.708634,10.826795,0 106.708527,10.827621,0 106.708413,10.829233,0 106.708326,10.83126,0 106.70818,10.832956,0 106.707943,10.833779,0 106.707845,10.83412,0 106.707235,10.835104,0 106.706319,10.836225,0 106.70523,10.837177,0 106.704135,10.837821,0 106.702095,10.839021,0 106.70155,10.839429,0 106.699013,10.841243,0 106.698185,10.842593,0 106.697642,10.843475,0 106.697377,10.844896,0 106.697387,10.846621,0 106.697779,10.849118,0 106.697995,10.849626,0 106.698778,10.850457,0 106.699803,10.851051,0 106.700707,10.851407,0 106.70203,10.851667,0 106.703637,10.851793,0 106.70465,10.851788,0 106.712651,10.851429,0 106.713035,10.851471,0 106.713721,10.851771,0 106.714441,10.852173,0 106.715265,10.852878,0 106.71647,10.854089,0 106.717332,10.855572,0 106.717542,10.856484,0 106.717614,10.857058,0 106.717584,10.857903,0 106.717252,10.859624,0 106.716615,10.861756,0 106.716587,10.861807,0 106.71604,10.862807,0 106.714682,10.86447,0 106.7139,10.865184,0 106.712857,10.865864,0 106.713432,10.866879,0 106.713474,10.866934,0 106.713529,10.867015,0 106.713618,10.867131,0 106.713715,10.867239,0 106.713798,10.867337,0 106.714954,10.868528,0 106.715038,10.86885,0 106.715059,10.868933,0 106.714994,10.869474,0 106.714763,10.870894,0 106.714642,10.872546,0 106.715132,10.872835,0 106.715466,10.87292,0 106.715748,10.872918,0 106.716206,10.872846,0 106.716821,10.872756,0 106.717648,10.872647,0 106.718739,10.872536,0 106.719478,10.872445,0 106.719882,10.872356,0 106.720726,10.872021,0 106.72113,10.87181,0 106.721394,10.871808,0 106.72201,10.871857,0 106.722697,10.87194,0 106.723134,10.871968,0 106.72318,10.872228,0 106.723158,10.872425,0 106.723124,10.872651,0 106.722861,10.87293,0 106.722353,10.873368,0 106.721881,10.87391,0 106.721532,10.874434,0 106.721254,10.875131,0 106.721222,10.87567,0 106.721101,10.875984,0 106.72108,10.876058,0 106.72098,10.87642,0 106.720892,10.876507,0 106.720889,10.876525,0 106.720563,10.876622,0 106.719665,10.876858,0 106.719138,10.877003,0 106.718737,10.877071,0 106.718078,10.877104,0 106.717712,10.877124,0 106.717359,10.877191,0 106.717059,10.877222,0 106.716478,10.877279,0 106.716041,10.877299,0 106.715783,10.87733,0 106.715275,10.877499,0 106.714987,10.87757,0 106.713876,10.877553,0 106.713403,10.878468,0 106.712359,10.877858,0 106.7119,10.877671,0 106.711885,10.877709,0 106.712965,10.878955,0 106.713455,10.879351,0 106.713891,10.879586,0 106.715033,10.88007,0 106.715728,10.880346,0 106.7169,10.880815,0 106.717154,10.880975,0 106.717486,10.881289,0 106.716685,10.882583,0 106.716533,10.883354,0 106.716355,10.884336,0 106.716343,10.884827,0 106.716416,10.885177,0 106.716546,10.88561,0 106.716948,10.886477,0 106.716963,10.886522,0 106.717106,10.886966,0 106.717122,10.887219,0 106.717181,10.887625,0 106.717126,10.887933,0 106.716999,10.888074,0 106.716787,10.888117,0 106.716432,10.888119,0 106.715878,10.888024,0 106.715296,10.887873,0 106.714826,10.887624,0 106.714257,10.887235,0 106.713982,10.887128,0 106.713803,10.887223,0 106.713676,10.887448,0 106.713677,10.887602,0 106.713707,10.887798,0 106.713849,10.88791,0 106.714063,10.888048,0 106.714191,10.88816,0 106.714191,10.888188,0 106.714149,10.88823,0 106.713908,10.888344,0 106.713427,10.8885,0 106.713187,10.88867,0 106.712918,10.88891,0 106.712807,10.88926,0 106.712668,10.889766,0 106.712748,10.889862,0 106.712748,10.889863,0 106.715029,10.892617,0 106.715626,10.893472,0 106.716034,10.894167,0 106.717356,10.896416,0 106.717548,10.896232,0 106.718295,10.895658,0 106.721433,10.893445,0 106.722954,10.892518,0 106.724723,10.891442,0 106.725407,10.891127,0 106.726469,10.890638,0 
								</coordinates>
							</LinearRing>
						</outerBoundaryIs>
					</Polygon>
				</Placemark>
			</Folder>
			<Folder>
				<name>Info</name>
				<Snippet maxLines="0"></Snippet>
				<description><![CDATA[Source File: HCMC.shp<br>Legend: Single Symbol<br>Label: NAME_3<br><br><hr>ShapeFile to Google Earth<p><font color="blue"><b>Powered by Zonum Solutions</b><br> <i>www.zonums.com</i></font></p>]]></description>
				<Style>
					<BalloonStyle>
						<text>$[description]</text>
						<textColor>ff000000</textColor>
						<displayMode>default</displayMode>
					</BalloonStyle>
				</Style>
			</Folder>
		</Document>
		<Folder>
			<name>htd_xy</name>
			<Placemark>
				<styleUrl>#m_ylw-pushpin4</styleUrl>
				<ExtendedData>
					<SchemaData schemaUrl="#htd_xy">
						<SimpleData name="lat">10.752773</SimpleData>
						<SimpleData name="long">106.678613</SimpleData>
					</SchemaData>
				</ExtendedData>
				<Point>
					<coordinates>106.678613,10.752773,0</coordinates>
				</Point>
			</Placemark>
			<Schema name="htd_xy" id="htd_xy">
	<SimpleField name="Name" type="string"></SimpleField>
	<SimpleField name="Description" type="string"></SimpleField>
	<SimpleField name="lat" type="float"></SimpleField>
	<SimpleField name="long" type="float"></SimpleField>
</Schema>
		</Folder>
		<Folder>
			<name>ch2_xy</name>
			<Placemark>
				<styleUrl>#m_ylw-pushpin0</styleUrl>
				<ExtendedData>
					<SchemaData schemaUrl="#ch2_xy">
						<SimpleData name="lat">10.78221713</SimpleData>
						<SimpleData name="long">106.70177883</SimpleData>
					</SchemaData>
				</ExtendedData>
				<Point>
					<coordinates>106.70177883,10.78221713,0</coordinates>
				</Point>
			</Placemark>
			<Schema name="ch2_xy" id="ch2_xy">
	<SimpleField name="Name" type="string"></SimpleField>
	<SimpleField name="Description" type="string"></SimpleField>
	<SimpleField name="lat" type="float"></SimpleField>
	<SimpleField name="long" type="float"></SimpleField>
</Schema>
		</Folder>
		<Folder>
			<name>ch1_xy</name>
			<Placemark>
				<styleUrl>#m_ylw-pushpin</styleUrl>
				<ExtendedData>
					<SchemaData schemaUrl="#ch1_xy">
						<SimpleData name="latitude">10.767916</SimpleData>
						<SimpleData name="longitude">106.670768</SimpleData>
					</SchemaData>
				</ExtendedData>
				<Point>
					<coordinates>106.670768,10.767916,0</coordinates>
				</Point>
			</Placemark>
			<Schema name="ch1_xy" id="ch1_xy">
	<SimpleField name="Name" type="string"></SimpleField>
	<SimpleField name="Description" type="string"></SimpleField>
	<SimpleField name="latitude" type="float"></SimpleField>
	<SimpleField name="longitude" type="float"></SimpleField>
</Schema>
		</Folder>
		<Folder>
			<name>II410_xy</name>
			<Placemark>
				<styleUrl>#m_ylw-pushpin2</styleUrl>
				<ExtendedData>
					<SchemaData schemaUrl="#II410_xy">
						<SimpleData name="group">10a</SimpleData>
						<SimpleData name="group2">II.4|2010</SimpleData>
						<SimpleData name="lat">10.76033783</SimpleData>
						<SimpleData name="long">106.6133423</SimpleData>
					</SchemaData>
				</ExtendedData>
				<Point>
					<coordinates>106.6133423,10.76033783,0</coordinates>
				</Point>
			</Placemark>
			<Placemark>
				<styleUrl>#m_ylw-pushpin2</styleUrl>
				<ExtendedData>
					<SchemaData schemaUrl="#II410_xy">
						<SimpleData name="group">10a</SimpleData>
						<SimpleData name="group2">II.4|2010</SimpleData>
						<SimpleData name="lat">10.78845119</SimpleData>
						<SimpleData name="long">106.6741028</SimpleData>
					</SchemaData>
				</ExtendedData>
				<Point>
					<coordinates>106.6741028,10.78845119,0</coordinates>
				</Point>
			</Placemark>
			<Placemark>
				<styleUrl>#m_ylw-pushpin2</styleUrl>
				<ExtendedData>
					<SchemaData schemaUrl="#II410_xy">
						<SimpleData name="group">10a</SimpleData>
						<SimpleData name="group2">II.4|2010</SimpleData>
						<SimpleData name="lat">10.87364006</SimpleData>
						<SimpleData name="long">106.6168976</SimpleData>
					</SchemaData>
				</ExtendedData>
				<Point>
					<coordinates>106.6168976,10.87364006,0</coordinates>
				</Point>
			</Placemark>
			<Placemark>
				<styleUrl>#m_ylw-pushpin2</styleUrl>
				<ExtendedData>
					<SchemaData schemaUrl="#II410_xy">
						<SimpleData name="group">10a</SimpleData>
						<SimpleData name="group2">II.4|2010</SimpleData>
						<SimpleData name="lat">10.75900364</SimpleData>
						<SimpleData name="long">106.7029724</SimpleData>
					</SchemaData>
				</ExtendedData>
				<Point>
					<coordinates>106.7029724,10.75900364,0</coordinates>
				</Point>
			</Placemark>
			<Placemark>
				<styleUrl>#m_ylw-pushpin2</styleUrl>
				<ExtendedData>
					<SchemaData schemaUrl="#II410_xy">
						<SimpleData name="group">10a</SimpleData>
						<SimpleData name="group2">II.4|2010</SimpleData>
						<SimpleData name="lat">10.75158787</SimpleData>
						<SimpleData name="long">106.6389084</SimpleData>
					</SchemaData>
				</ExtendedData>
				<Point>
					<coordinates>106.6389084,10.75158787,0</coordinates>
				</Point>
			</Placemark>
			<Placemark>
				<styleUrl>#m_ylw-pushpin2</styleUrl>
				<ExtendedData>
					<SchemaData schemaUrl="#II410_xy">
						<SimpleData name="group">10a</SimpleData>
						<SimpleData name="group2">II.4|2010</SimpleData>
						<SimpleData name="lat">10.76696587</SimpleData>
						<SimpleData name="long">106.6794434</SimpleData>
					</SchemaData>
				</ExtendedData>
				<Point>
					<coordinates>106.6794434,10.76696587,0</coordinates>
				</Point>
			</Placemark>
			<Placemark>
				<styleUrl>#m_ylw-pushpin2</styleUrl>
				<ExtendedData>
					<SchemaData schemaUrl="#II410_xy">
						<SimpleData name="group">10a</SimpleData>
						<SimpleData name="group2">II.4|2010</SimpleData>
						<SimpleData name="lat">10.76596642</SimpleData>
						<SimpleData name="long">106.6725922</SimpleData>
					</SchemaData>
				</ExtendedData>
				<Point>
					<coordinates>106.6725922,10.76596642,0</coordinates>
				</Point>
			</Placemark>
			<Placemark>
				<styleUrl>#m_ylw-pushpin2</styleUrl>
				<ExtendedData>
					<SchemaData schemaUrl="#II410_xy">
						<SimpleData name="group">10a</SimpleData>
						<SimpleData name="group2">II.4|2010</SimpleData>
						<SimpleData name="lat">10.75511169</SimpleData>
						<SimpleData name="long">106.6070938</SimpleData>
					</SchemaData>
				</ExtendedData>
				<Point>
					<coordinates>106.6070938,10.75511169,0</coordinates>
				</Point>
			</Placemark>
			<Placemark>
				<styleUrl>#m_ylw-pushpin2</styleUrl>
				<ExtendedData>
					<SchemaData schemaUrl="#II410_xy">
						<SimpleData name="group">10a</SimpleData>
						<SimpleData name="group2">II.4|2010</SimpleData>
						<SimpleData name="lat">10.78441811</SimpleData>
						<SimpleData name="long">106.676796</SimpleData>
					</SchemaData>
				</ExtendedData>
				<Point>
					<coordinates>106.676796,10.78441811,0</coordinates>
				</Point>
			</Placemark>
			<Placemark>
				<styleUrl>#m_ylw-pushpin2</styleUrl>
				<ExtendedData>
					<SchemaData schemaUrl="#II410_xy">
						<SimpleData name="group">10a</SimpleData>
						<SimpleData name="group2">II.4|2010</SimpleData>
						<SimpleData name="lat">10.7490797</SimpleData>
						<SimpleData name="long">106.7273788</SimpleData>
					</SchemaData>
				</ExtendedData>
				<Point>
					<coordinates>106.7273788,10.7490797,0</coordinates>
				</Point>
			</Placemark>
			<Placemark>
				<styleUrl>#m_ylw-pushpin2</styleUrl>
				<ExtendedData>
					<SchemaData schemaUrl="#II410_xy">
						<SimpleData name="group">10a</SimpleData>
						<SimpleData name="group2">II.4|2010</SimpleData>
						<SimpleData name="lat">10.83386612</SimpleData>
						<SimpleData name="long">106.6820068</SimpleData>
					</SchemaData>
				</ExtendedData>
				<Point>
					<coordinates>106.6820068,10.83386612,0</coordinates>
				</Point>
			</Placemark>
			<Placemark>
				<styleUrl>#m_ylw-pushpin2</styleUrl>
				<ExtendedData>
					<SchemaData schemaUrl="#II410_xy">
						<SimpleData name="group">10a</SimpleData>
						<SimpleData name="group2">II.4|2010</SimpleData>
						<SimpleData name="lat">10.85236645</SimpleData>
						<SimpleData name="long">106.6379395</SimpleData>
					</SchemaData>
				</ExtendedData>
				<Point>
					<coordinates>106.6379395,10.85236645,0</coordinates>
				</Point>
			</Placemark>
			<Placemark>
				<styleUrl>#m_ylw-pushpin2</styleUrl>
				<ExtendedData>
					<SchemaData schemaUrl="#II410_xy">
						<SimpleData name="group">10a</SimpleData>
						<SimpleData name="group2">II.4|2010</SimpleData>
						<SimpleData name="lat">10.83276176</SimpleData>
						<SimpleData name="long">106.5602188</SimpleData>
					</SchemaData>
				</ExtendedData>
				<Point>
					<coordinates>106.5602188,10.83276176,0</coordinates>
				</Point>
			</Placemark>
			<Placemark>
				<styleUrl>#m_ylw-pushpin2</styleUrl>
				<ExtendedData>
					<SchemaData schemaUrl="#II410_xy">
						<SimpleData name="group">10a</SimpleData>
						<SimpleData name="group2">II.4|2010</SimpleData>
						<SimpleData name="lat">10.86710072</SimpleData>
						<SimpleData name="long">106.6815948</SimpleData>
					</SchemaData>
				</ExtendedData>
				<Point>
					<coordinates>106.6815948,10.86710072,0</coordinates>
				</Point>
			</Placemark>
			<Placemark>
				<styleUrl>#m_ylw-pushpin2</styleUrl>
				<ExtendedData>
					<SchemaData schemaUrl="#II410_xy">
						<SimpleData name="group">10a</SimpleData>
						<SimpleData name="group2">II.4|2010</SimpleData>
						<SimpleData name="lat">10.83355808</SimpleData>
						<SimpleData name="long">106.7110825</SimpleData>
					</SchemaData>
				</ExtendedData>
				<Point>
					<coordinates>106.7110825,10.83355808,0</coordinates>
				</Point>
			</Placemark>
			<Placemark>
				<styleUrl>#m_ylw-pushpin2</styleUrl>
				<ExtendedData>
					<SchemaData schemaUrl="#II410_xy">
						<SimpleData name="group">10a</SimpleData>
						<SimpleData name="group2">II.4|2010</SimpleData>
						<SimpleData name="lat">10.80869961</SimpleData>
						<SimpleData name="long">106.7054977</SimpleData>
					</SchemaData>
				</ExtendedData>
				<Point>
					<coordinates>106.7054977,10.80869961,0</coordinates>
				</Point>
			</Placemark>
			<Placemark>
				<styleUrl>#m_ylw-pushpin2</styleUrl>
				<ExtendedData>
					<SchemaData schemaUrl="#II410_xy">
						<SimpleData name="group">10a</SimpleData>
						<SimpleData name="group2">II.4|2010</SimpleData>
						<SimpleData name="lat">10.75550175</SimpleData>
						<SimpleData name="long">106.681572</SimpleData>
					</SchemaData>
				</ExtendedData>
				<Point>
					<coordinates>106.681572,10.75550175,0</coordinates>
				</Point>
			</Placemark>
			<Placemark>
				<styleUrl>#m_ylw-pushpin2</styleUrl>
				<ExtendedData>
					<SchemaData schemaUrl="#II410_xy">
						<SimpleData name="group">10a</SimpleData>
						<SimpleData name="group2">II.4|2010</SimpleData>
						<SimpleData name="lat">10.86984539</SimpleData>
						<SimpleData name="long">106.7337952</SimpleData>
					</SchemaData>
				</ExtendedData>
				<Point>
					<coordinates>106.7337952,10.86984539,0</coordinates>
				</Point>
			</Placemark>
			<Placemark>
				<styleUrl>#m_ylw-pushpin2</styleUrl>
				<ExtendedData>
					<SchemaData schemaUrl="#II410_xy">
						<SimpleData name="group">10a</SimpleData>
						<SimpleData name="group2">II.4|2010</SimpleData>
						<SimpleData name="lat">10.83607578</SimpleData>
						<SimpleData name="long">106.5984879</SimpleData>
					</SchemaData>
				</ExtendedData>
				<Point>
					<coordinates>106.5984879,10.83607578,0</coordinates>
				</Point>
			</Placemark>
			<Placemark>
				<styleUrl>#m_ylw-pushpin2</styleUrl>
				<ExtendedData>
					<SchemaData schemaUrl="#II410_xy">
						<SimpleData name="group">10a</SimpleData>
						<SimpleData name="group2">II.4|2010</SimpleData>
						<SimpleData name="lat">10.84605122</SimpleData>
						<SimpleData name="long">106.7205505</SimpleData>
					</SchemaData>
				</ExtendedData>
				<Point>
					<coordinates>106.7205505,10.84605122,0</coordinates>
				</Point>
			</Placemark>
			<Placemark>
				<styleUrl>#m_ylw-pushpin2</styleUrl>
				<ExtendedData>
					<SchemaData schemaUrl="#II410_xy">
						<SimpleData name="group">10a</SimpleData>
						<SimpleData name="group2">II.4|2010</SimpleData>
						<SimpleData name="lat">10.80998421</SimpleData>
						<SimpleData name="long">106.6896591</SimpleData>
					</SchemaData>
				</ExtendedData>
				<Point>
					<coordinates>106.6896591,10.80998421,0</coordinates>
				</Point>
			</Placemark>
			<Placemark>
				<styleUrl>#m_ylw-pushpin2</styleUrl>
				<ExtendedData>
					<SchemaData schemaUrl="#II410_xy">
						<SimpleData name="group">10a</SimpleData>
						<SimpleData name="group2">II.4|2010</SimpleData>
						<SimpleData name="lat">10.8252573</SimpleData>
						<SimpleData name="long">106.7232361</SimpleData>
					</SchemaData>
				</ExtendedData>
				<Point>
					<coordinates>106.7232361,10.8252573,0</coordinates>
				</Point>
			</Placemark>
			<Placemark>
				<styleUrl>#m_ylw-pushpin2</styleUrl>
				<ExtendedData>
					<SchemaData schemaUrl="#II410_xy">
						<SimpleData name="group">10a</SimpleData>
						<SimpleData name="group2">II.4|2010</SimpleData>
						<SimpleData name="lat">10.80351162</SimpleData>
						<SimpleData name="long">106.635231</SimpleData>
					</SchemaData>
				</ExtendedData>
				<Point>
					<coordinates>106.635231,10.80351162,0</coordinates>
				</Point>
			</Placemark>
			<Placemark>
				<styleUrl>#m_ylw-pushpin2</styleUrl>
				<ExtendedData>
					<SchemaData schemaUrl="#II410_xy">
						<SimpleData name="group">10a</SimpleData>
						<SimpleData name="group2">II.4|2010</SimpleData>
						<SimpleData name="lat">10.73620796</SimpleData>
						<SimpleData name="long">106.6766968</SimpleData>
					</SchemaData>
				</ExtendedData>
				<Point>
					<coordinates>106.6766968,10.73620796,0</coordinates>
				</Point>
			</Placemark>
			<Placemark>
				<styleUrl>#m_ylw-pushpin2</styleUrl>
				<ExtendedData>
					<SchemaData schemaUrl="#II410_xy">
						<SimpleData name="group">10a</SimpleData>
						<SimpleData name="group2">II.4|2010</SimpleData>
						<SimpleData name="lat">10.76357746</SimpleData>
						<SimpleData name="long">106.6881943</SimpleData>
					</SchemaData>
				</ExtendedData>
				<Point>
					<coordinates>106.6881943,10.76357746,0</coordinates>
				</Point>
			</Placemark>
			<Placemark>
				<styleUrl>#m_ylw-pushpin2</styleUrl>
				<ExtendedData>
					<SchemaData schemaUrl="#II410_xy">
						<SimpleData name="group">10a</SimpleData>
						<SimpleData name="group2">II.4|2010</SimpleData>
						<SimpleData name="lat">10.86286354</SimpleData>
						<SimpleData name="long">106.6322403</SimpleData>
					</SchemaData>
				</ExtendedData>
				<Point>
					<coordinates>106.6322403,10.86286354,0</coordinates>
				</Point>
			</Placemark>
			<Placemark>
				<styleUrl>#m_ylw-pushpin2</styleUrl>
				<ExtendedData>
					<SchemaData schemaUrl="#II410_xy">
						<SimpleData name="group">10a</SimpleData>
						<SimpleData name="group2">II.4|2010</SimpleData>
						<SimpleData name="lat">10.83673477</SimpleData>
						<SimpleData name="long">106.5683823</SimpleData>
					</SchemaData>
				</ExtendedData>
				<Point>
					<coordinates>106.5683823,10.83673477,0</coordinates>
				</Point>
			</Placemark>
			<Placemark>
				<styleUrl>#m_ylw-pushpin2</styleUrl>
				<ExtendedData>
					<SchemaData schemaUrl="#II410_xy">
						<SimpleData name="group">10a</SimpleData>
						<SimpleData name="group2">II.4|2010</SimpleData>
						<SimpleData name="lat">10.83550072</SimpleData>
						<SimpleData name="long">106.7598953</SimpleData>
					</SchemaData>
				</ExtendedData>
				<Point>
					<coordinates>106.7598953,10.83550072,0</coordinates>
				</Point>
			</Placemark>
			<Placemark>
				<styleUrl>#m_ylw-pushpin2</styleUrl>
				<ExtendedData>
					<SchemaData schemaUrl="#II410_xy">
						<SimpleData name="group">10a</SimpleData>
						<SimpleData name="group2">II.4|2010</SimpleData>
						<SimpleData name="lat">10.76620197</SimpleData>
						<SimpleData name="long">106.6902695</SimpleData>
					</SchemaData>
				</ExtendedData>
				<Point>
					<coordinates>106.6902695,10.76620197,0</coordinates>
				</Point>
			</Placemark>
			<Schema name="II410_xy" id="II410_xy">
	<SimpleField name="Name" type="string"></SimpleField>
	<SimpleField name="Description" type="string"></SimpleField>
	<SimpleField name="group" type="string"></SimpleField>
	<SimpleField name="group2" type="string"></SimpleField>
	<SimpleField name="lat" type="float"></SimpleField>
	<SimpleField name="long" type="float"></SimpleField>
</Schema>
		</Folder>
		<Folder>
			<name>II406b_xy</name>
			<Placemark>
				<styleUrl>#m_ylw-pushpin3</styleUrl>
				<ExtendedData>
					<SchemaData schemaUrl="#II406b_xy">
						<SimpleData name="group">06b</SimpleData>
						<SimpleData name="group2">II.4|2006b</SimpleData>
						<SimpleData name="lat">10.759552</SimpleData>
						<SimpleData name="long">106.6288605</SimpleData>
					</SchemaData>
				</ExtendedData>
				<Point>
					<coordinates>106.6288605,10.759552,0</coordinates>
				</Point>
			</Placemark>
			<Placemark>
				<styleUrl>#m_ylw-pushpin3</styleUrl>
				<ExtendedData>
					<SchemaData schemaUrl="#II406b_xy">
						<SimpleData name="group">06b</SimpleData>
						<SimpleData name="group2">II.4|2006b</SimpleData>
						<SimpleData name="lat">10.81439304</SimpleData>
						<SimpleData name="long">106.7207184</SimpleData>
					</SchemaData>
				</ExtendedData>
				<Point>
					<coordinates>106.7207184,10.81439304,0</coordinates>
				</Point>
			</Placemark>
			<Placemark>
				<styleUrl>#m_ylw-pushpin3</styleUrl>
				<ExtendedData>
					<SchemaData schemaUrl="#II406b_xy">
						<SimpleData name="group">06b</SimpleData>
						<SimpleData name="group2">II.4|2006b</SimpleData>
						<SimpleData name="lat">10.85949326</SimpleData>
						<SimpleData name="long">106.6169357</SimpleData>
					</SchemaData>
				</ExtendedData>
				<Point>
					<coordinates>106.6169357,10.85949326,0</coordinates>
				</Point>
			</Placemark>
			<Placemark>
				<styleUrl>#m_ylw-pushpin3</styleUrl>
				<ExtendedData>
					<SchemaData schemaUrl="#II406b_xy">
						<SimpleData name="group">06b</SimpleData>
						<SimpleData name="group2">II.4|2006b</SimpleData>
						<SimpleData name="lat">10.74793911</SimpleData>
						<SimpleData name="long">106.6304321</SimpleData>
					</SchemaData>
				</ExtendedData>
				<Point>
					<coordinates>106.6304321,10.74793911,0</coordinates>
				</Point>
			</Placemark>
			<Placemark>
				<styleUrl>#m_ylw-pushpin3</styleUrl>
				<ExtendedData>
					<SchemaData schemaUrl="#II406b_xy">
						<SimpleData name="group">06b</SimpleData>
						<SimpleData name="group2">II.4|2006b</SimpleData>
						<SimpleData name="lat">10.84302425</SimpleData>
						<SimpleData name="long">106.7806168</SimpleData>
					</SchemaData>
				</ExtendedData>
				<Point>
					<coordinates>106.7806168,10.84302425,0</coordinates>
				</Point>
			</Placemark>
			<Placemark>
				<styleUrl>#m_ylw-pushpin3</styleUrl>
				<ExtendedData>
					<SchemaData schemaUrl="#II406b_xy">
						<SimpleData name="group">06b</SimpleData>
						<SimpleData name="group2">II.4|2006b</SimpleData>
						<SimpleData name="lat">10.76283455</SimpleData>
						<SimpleData name="long">106.5476303</SimpleData>
					</SchemaData>
				</ExtendedData>
				<Point>
					<coordinates>106.5476303,10.76283455,0</coordinates>
				</Point>
			</Placemark>
			<Placemark>
				<styleUrl>#m_ylw-pushpin3</styleUrl>
				<ExtendedData>
[truncated: 129,514 more chars]
